# Supplementary material for: On-demand male contraception via acute inhibition of soluble adenylyl cyclase
Source: Nat Commun. 2023 Feb 14;14:637. doi: 10.1038/s41467-023-36119-6 (PMC9929232; doi:10.1038/s41467-023-36119-6)
Supplement: Supplementary file 12 — Source Data [file 41467_2023_36119_MOESM12_ESM.xlsx]

## Sheet: Fig. 1c
Figure 1c
	cyclase activity
concentration (uM)	TDI-10229						TDI-11861
1	1911.1	1649	1412.1	1554.7	1473.2	1684.2
0.477121	2733.4	2427.8	2586.5	2539.8	2333.2	2403.9
0	4537	5556.7	5828.8	5224.3	5509.4	5355.1
-0.52288	10764.2	10900.3	11166.7	10456.8	10112.3	9643.4	2385.2	2164.1	1653.5	2069	1544	1561.8
-1	20009.8	17605.2	17887.1	17401.4	16655.7	15598.8	3159.9	3272.8	3037.2	2867.6	2750.4	2889.4
-1.47712	26756.6	25514.8	24059	24141.5	20223.7	19621.6	5511.7	5776.1	5930.2	5908.5	5607.6	5735.6
-1.95424	29576	29650	26385.2	27343.3	24976.9	20497.1	10525	12002.6	12163.6	13763.6	11459.5	13193
-2.43136	31119	29532.9	29633.3	27193.4	25568.8	23924.4	19447.2	16584.9	19908.8	25051.1	25250.8	29205
-2.90848	30133.8	28834.5	29324.4	28385.2	26437.3	25242.7	26118.3	23558.8	24889.9	37676.4	43580.1	42557.3
-3.38561	30340.6	29685.4	28605.8	27583.8	24987.2	24211.3	26901.7	29264.3	30901.4	62575.6	59074.4	59892.2
-3.86274							31442.4	31025.6	34388.3	62701.3	60540.7	62541.6
-4.33985							30424.8	30628.1	31835.7	63555.2	65732.4	66759.6
-4.81696							29056.1	33073.3	33214.3	61494	65960.9	67806.2
	cyclase activity (%)
concentration (uM)	TDI-10229						TDI-11861
1	0	0	0	0	0	0
0.477121	2.89242	2.77782	4.31865	3.78461	3.6574	3.19482
0	9.23653	13.938	16.2416	14.0981	17.1651	16.2955
-0.52288	31.1405	32.9975	35.8708	34.2006	36.7402	35.3317	0	0	0	0	0	0
-1	63.6617	56.9124	60.5839	60.8807	64.5679	61.7683	2.90466	3.58696	4.38424	1.34388	1.8728	2.00409
-1.47712	87.3934	85.1243	83.28	86.7752	79.7419	79.6259	11.7225	11.6858	13.5507	6.46109	6.30828	6.30061
-1.95424	97.3105	99.8737	91.8341	99.076	99.9562	83.5123	30.5194	31.8303	33.3011	19.6796	15.3927	17.558
-2.43136	102.738	99.4561	103.778	98.5001	102.473	98.7264	63.9723	46.6554	57.8417	38.6741	36.8021	41.7291
-2.90848	99.2726	96.965	102.643	103.079	106.167	104.578	88.985	69.2179	73.6242	59.9199	65.2563	61.8852
-3.38561	100	100	100	100	100	100	91.9223	87.6768	92.6716	101.82	89.3095	88.0533
-3.86274							108.947	93.3751	103.72	102.032	91.5857	92.0528
-4.33985							105.132	92.0891	95.6319	103.469	99.6453	98.4201
-4.81696							100	100	100	100	100	100

## Sheet: Fig. 1d
Figure 1d
	cAMP accumulated
concentration (uM)	TDI-10229													TDI-11861
0.477121	7.595	8.119	9.582	7.633	11.232	10.304	12.969	12.738	3.223	2.284	4.34	3.758	1.768
0	8.967	8.975	21.341	13.263	16.404	16.024	19.586	13.984	3.636	4.976	6.709	5.372	3.944
-0.52288	24.224	20.805	20.05	18.597	32.917	34.725	51.24	26.91	5.79	8.75	9.039	12.687	8.981
-1	29.994	30.086	31.882	32.191	55.993	61.684	60.004	35.621	9.276	14.014	16.52	26.885	10.454	4.397	5.11	3.775	3.419	3.929	5.002	8.215	4.662
-1.47712	34.165	41.427	51.165	44.342	81.998	75.682	74.723	44.641	15.681	14.64	18.637	44.033	20.701	10.575	10.529	9.476	10.365	10.674	10.674	11.871	11.887
-1.95424	47.248	39.526	63.525		88.135	120.985	194.007	68.902	22.685	20.896	22.932	53.28	23.028	26.252	26.525	40.062	43.544	21.581	25.649	24.671	19.863
-2.43136	48.561	54.337	58.571	46.103	61.044	66.819	131.064	78.712	23.002	22.294	31.915	66.057	37.215	42.407	45.991	25.93	27.316	36.304	41.731	30.415	36.922
-2.90848	49.13	35.67	62.766	41.76	54.941	113.858	170.305	78.712	23.104	27.611	32.179	77.343	38.522	52.619	51.718	74.448	69.493	53.43	58.052	48.263	66.367
-3.38561														54.509	56.322	69.185	72.054	58.898	58.052	55.649	51.707
-3.86274														60.308	61.51	82.221	87.206	67.748	56.428		53.253
-4.33985														69.804	58.03	67.101	72.054	51.874	43.595	42.644	59.768
	cAMP accumulated (%)
concentration (uM)	TDI-10229													TDI-11861
0.477121	0	0	0	0	0	0	0	0	0	0	0	0	0
0	3.30324	3.10697	22.11	16.4972	11.8328	5.52369	4.20565	1.88862	2.07736	10.629	8.50964	2.19338	5.92044
-0.52288	40.0361	46.0455	19.6826	32.1271	49.6122	23.5829	24.3244	21.4812	12.9118	25.5301	16.8792	12.1343	19.6251
-1	53.928	79.7321	41.9299	71.9606	102.407	49.6166	29.8946	34.6849	30.4462	46.3142	43.7516	31.429	23.6328	0	0	0	0	0	0	0	0
-1.47712	63.9701	120.896	78.187	107.566	161.903	63.1342	39.2498	48.3569	62.6628	48.7859	51.356	54.7326	51.5128	9.44547	10.24	9.00262	10.1202	14.0682	14.697	10.619	13.1111
-1.95424	95.4689	113.996	101.427		175.943	106.882	115.065	85.1305	97.8925	73.4868	66.784	67.299	57.844	33.4139	40.4667	57.3019	58.4614	36.8172	53.4993	47.7969	27.585
-2.43136	98.6301	167.754	92.1123	112.726	113.963	54.5754	75.0591	100	99.4869	79.0066	99.0517	84.6626	96.4439	58.113	77.2506	34.9856	34.8175	67.5253	95.1701	64.4805	58.5417
-2.90848	100	100	100	100	100	100	100	100	100	100	100	100	100	73.7261	88.0726	111.602	96.2687	103.245	137.46	116.321	111.975
-3.38561														76.6157	96.7725	103.291	100	114.65	137.46	137.773	85.3718
-3.86274														85.4817	106.576	123.876	122.076	133.109	133.252		88.1773
-4.33985														100	100	100	100	100	100	100	100

## Sheet: Fig. 1e
Figure 1e
	TDI-10229 (nM)
Time (s)	2.3	7	21	62	185	555	1670
1.8	-0.005	0.0365	0.0362	0.4405	1.6528	3.219	10.7814
1.9	-0.000399972	0.0954	0.0362003	0.5261	1.8027	3.5189	11.5936
2	1.72426e-07	0.112701	0.0493	0.5966	1.949	3.8049	12.3892
2.1	0.0181013	0.1237	0.0877	0.6438	2.0942	4.0188	13.1425
2.2	0.0203013	0.124	0.0957	0.7215	2.2437	4.2362	13.9359
2.3	0.0203013	0.1302	0.1182	0.7793	2.4037	4.4892	14.6532
2.4	0.0203013	0.1347	0.1373	0.8485	2.545	4.7534	15.4042
2.5	-0.000399972	0.1347	0.1451	0.9287	2.6872	5.0041	16.1525
2.6	0.0317002	0.1633	0.0958019	0.9772	2.8125	5.224	16.8512
2.7	0.0203	0.1669	0.1105	1.0314	2.9657	5.4636	17.5586
2.8	0.0165013	0.185701	0.132401	1.1001	3.0894	5.7479	18.2007
2.9	0.0375	0.1767	0.1228	1.1491	3.2221	5.9859	18.8174
3	0.0315	0.1924	0.1522	1.2287	3.363	6.2009	19.4261
3.1	0.0345006	0.180401	0.1661	1.2975	3.4964	6.4579	19.9887
3.2	0.0374	0.1973	0.1672	1.3551	3.6222	6.7364	20.5157
3.3	0.0486006	0.2185	0.197501	1.3956	3.7504	6.9664	21.0278
3.4	0.0402	0.2223	0.2063	1.447	3.8862	7.215	21.5142
3.5	0.0526	0.2382	0.2132	1.5132	4.0238	7.4709	21.9964
3.6	0.0553008	0.251901	0.218501	1.5722	4.145	7.7169	22.467
3.7	0.0746	0.2659	0.2276	1.6254	4.2732	7.9339	22.9618
3.8	0.074701	0.272801	0.233501	1.6793	4.4012	8.1737	23.4087
3.9	0.0842	0.2821	0.2429	1.7326	4.5318	8.4114	23.8433
4	0.1117	0.3038	0.2515	1.7874	4.6558	8.6504	24.2572
4.1	0.114201	0.315601	0.259601	1.8387	4.7746	8.891	24.6313
4.2	0.1184	0.3291	0.282	1.8927	4.8967	9.1295	25.0491
4.3	0.107101	0.3413	0.277301	1.9432	5.0259	9.3557	25.3907
4.4	0.1114	0.3533	0.2861	1.993	5.1602	9.5966	25.7388
4.5	0.1442	0.3669	0.3121	2.0326	5.2905	9.8656	26.0976
4.6	0.1691	0.3779	0.310301	2.0878	5.4105	10.0988	26.4337
4.7	0.1742	0.387	0.3317	2.1426	5.5322	10.3464	26.7344
4.8	0.2005	0.3944	0.3547	2.196	5.6578	10.5824	27.0323
4.9	0.1947	0.3967	0.3649	2.2501	5.7877	10.823	27.3178
5	0.1917	0.398	0.3707	2.2998	5.9038	11.0676	27.5806
5.1	0.191201	0.3995	0.378701	2.3497	6.0232	11.2998	27.819
5.2	0.1731	0.4109	0.3827	2.4025	6.1403	11.5214	28.0338
5.3	0.1768	0.4243	0.383701	2.4548	6.2579	11.7504	28.2681
5.4	0.1696	0.4385	0.382	2.508	6.377	11.9713	28.4919
5.5	0.1721	0.4436	0.3784	2.5659	6.4948	12.1985	28.6967
5.6	0.1924	0.4519	0.3954	2.6172	6.6187	12.4274	28.8975
5.7	0.1923	0.4602	0.3965	2.6579	6.733	12.6502	29.0826
5.8	0.2136	0.4695	0.4119	2.704	6.8487	12.8588	29.252
5.9	0.2163	0.476	0.4406	2.7537	6.9661	13.0637	29.403
6	0.2128	0.4854	0.4506	2.8038	7.086	13.2814	29.5553
6.1	0.2208	0.4939	0.4675	2.8495	7.1995	13.4927	29.6739
6.2	0.2202	0.5018	0.4798	2.8925	7.3117	13.7094	29.8121
6.3	0.2431	0.5136	0.4923	2.9364	7.4204	13.9215	29.9417
6.4	0.2608	0.524	0.5118	2.9841	7.5324	14.1161	30.0502
6.5	0.2678	0.5313	0.5349	3.0366	7.6399	14.3249	30.1807
6.6	0.2738	0.5435	0.5466	3.084	7.7491	14.5251	30.2765
6.7	0.2794	0.5563	0.5643	3.1308	7.856	14.7233	30.3947
6.8	0.2894	0.5621	0.5776	3.175	7.9596	14.9136	30.493
6.9	0.2991	0.5709	0.5879	3.2228	8.0597	15.1035	30.5962
7	0.3053	0.579	0.6029	3.2741	8.1682	15.2967	30.6838
7.1	0.317	0.5896	0.6172	3.3235	8.2745	15.4963	30.7725
7.2	0.3186	0.6016	0.6284	3.3639	8.3765	15.6657	30.8574
7.3	0.3228	0.6117	0.6538	3.4125	8.4782	15.844	30.9203
7.4	0.329	0.6236	0.6676	3.459	8.5889	16.0127	30.9809
7.5	0.333	0.6325	0.6748	3.4976	8.6976	16.1878	31.0564
7.6	0.3423	0.6434	0.6775	3.538	8.8027	16.3606	31.1068
7.7	0.3435	0.6525	0.6813	3.5821	8.8917	16.5386	31.1821
7.8	0.3464	0.6609	0.689	3.6245	8.9776	16.7082	31.2345
7.9	0.3545	0.674	0.7058	3.6717	9.0696	16.8763	31.3022
8	0.352	0.6824	0.7211	3.7166	9.1654	17.0389	31.3517
8.1	0.3569	0.6867	0.7432	3.7565	9.2592	17.2092	31.4046
8.2	0.361	0.6925	0.7592	3.7968	9.3514	17.3585	31.4494
8.3	0.3648	0.7013	0.7744	3.8416	9.4495	17.5157	31.4946
8.4	0.3667	0.7085	0.7886	3.8814	9.5464	17.6649	31.5485
8.5	0.3686	0.7209	0.8022	3.9292	9.639	17.8202	31.6056
8.6	0.3714	0.7297	0.8196	3.9735	9.7356	17.9767	31.6571
8.7	0.3768	0.739	0.8309	4.0138	9.8336	18.1345	31.7074
8.8	0.3786	0.7477	0.8453	4.0552	9.9259	18.2807	31.7558
8.9	0.3841	0.7597	0.8557	4.101	10.0191	18.4382	31.8075
9	0.3883	0.7606	0.8731	4.1427	10.1099	18.5893	31.845
9.1	0.3952	0.761	0.8855	4.1883	10.2044	18.7389	31.892
9.2	0.4048	0.767	0.8975	4.229	10.2959	18.8794	31.9354
9.3	0.4065	0.7736	0.9102	4.2715	10.3872	19.0165	31.9725
9.4	0.4111	0.7856	0.9257	4.3098	10.4782	19.1515	31.9968
9.5	0.4133	0.7887	0.9387	4.3472	10.5711	19.276	32.0307
9.6	0.423	0.8024	0.9595	4.3944	10.6604	19.4065	32.0568
9.7	0.4282	0.8073	0.9728	4.4346	10.743	19.5402	32.0932
9.8	0.4315	0.812	0.983	4.4764	10.8223	19.6568	32.1143
9.9	0.4365	0.8172	0.9961	4.5196	10.9099	19.7841	32.14
10	0.4405	0.8277	1.009	4.5569	10.9927	19.9079	32.1685
10.1	0.4479	0.8358	1.0193	4.6003	11.0773	20.0259	32.1978
10.2	0.4528	0.8391	1.0344	4.6402	11.1571	20.1488	32.2243
10.3	0.4596	0.8408	1.0519	4.6756	11.2379	20.266	32.2439
10.4	0.466	0.8504	1.0707	4.7169	11.3214	20.3821	32.2619
10.5	0.4706	0.8549	1.0848	4.7606	11.3963	20.5018	32.2858
10.6	0.4716	0.8662	1.1007	4.8052	11.4773	20.6072	32.2955
10.7	0.4692	0.8771	1.1175	4.8437	11.5534	20.7138	32.3154
10.8	0.4664	0.8829	1.1338	4.879	11.6299	20.8061	32.3374
10.9	0.4671	0.8929	1.1487	4.9216	11.716	20.9094	32.3516
11	0.4692	0.9014	1.1586	4.9629	11.7987	21.0138	32.3757
11.1	0.4703	0.9092	1.1713	5.0024	11.8775	21.1056	32.3931
11.2	0.4733	0.9174	1.1841	5.0343	11.9592	21.1944	32.4092
11.3	0.483	0.9251	1.1928	5.0692	12.0379	21.2959	32.4265
11.4	0.4826	0.9302	1.2036	5.1081	12.1094	21.3892	32.4448
11.5	0.4895	0.9335	1.2229	5.1471	12.1787	21.4839	32.4638
11.6	0.4946	0.9394	1.2345	5.1781	12.2474	21.5711	32.4833
11.7	0.4935	0.9521	1.2472	5.2083	12.3144	21.6603	32.4961
11.8	0.4962	0.9644	1.2612	5.2454	12.384	21.7498	32.5127
11.9	0.5017	0.9721	1.275	5.2857	12.4548	21.84	32.5297
12	0.5079	0.982	1.2889	5.3216	12.5222	21.9221	32.5443
12.1	0.507	0.9889	1.2986	5.3594	12.5876	22.0131	32.5557
12.2	0.5085	0.9963	1.3117	5.3975	12.6522	22.098	32.567
12.3	0.5115	1.0014	1.3245	5.4302	12.7187	22.1725	32.5801
12.4	0.5125	1.0104	1.3355	5.4639	12.7846	22.2522	32.5961
12.5	0.5178	1.0131	1.3473	5.4974	12.8486	22.3229	32.6109
12.6	0.5147	1.0177	1.3577	5.5283	12.9168	22.3865	32.6183
12.7	0.515	1.0214	1.3706	5.5575	12.979	22.4609	32.6248
12.8	0.5183	1.0255	1.3841	5.5876	13.0411	22.5268	32.6307
12.9	0.5155	1.0301	1.3974	5.614	13.1048	22.6046	32.639
13	0.5153	1.0368	1.4082	5.6464	13.1696	22.6734	32.6425
13.1	0.5151	1.0481	1.4188	5.6767	13.2268	22.7392	32.6511
13.2	0.5136	1.0491	1.4265	5.7054	13.2902	22.8157	32.6621
13.3	0.5167	1.0592	1.4357	5.7393	13.357	22.8889	32.6701
13.4	0.5172	1.0635	1.4479	5.7679	13.4205	22.9569	32.6794
13.5	0.5183	1.0681	1.4612	5.7992	13.4802	23.0217	32.6879
13.6	0.5238	1.0788	1.4739	5.8346	13.543	23.0907	32.6975
13.7	0.5269	1.0812	1.4832	5.8677	13.6058	23.1557	32.7093
13.8	0.5333	1.082	1.4963	5.9009	13.6677	23.2237	32.7177
13.9	0.5363	1.0809	1.5084	5.9316	13.7275	23.2882	32.7249
14	0.5385	1.0832	1.5158	5.9603	13.7878	23.3532	32.7298
14.1	0.5437	1.0886	1.5261	5.9923	13.8447	23.4182	32.7381
14.2	0.5537	1.0983	1.5348	6.0275	13.9052	23.4761	32.7442
14.3	0.5574	1.1065	1.5445	6.0557	13.962	23.5329	32.7495
14.4	0.5593	1.1099	1.5589	6.0844	14.0134	23.5967	32.7566
14.5	0.5629	1.115	1.5698	6.1152	14.0633	23.6548	32.7559
14.6	0.5676	1.1218	1.5769	6.1415	14.1145	23.7034	32.7606
14.7	0.5742	1.1257	1.5887	6.1753	14.1688	23.7523	32.7644
14.8	0.5728	1.132	1.6016	6.206	14.2191	23.7918	32.7678
14.9	0.5754	1.1394	1.6107	6.2328	14.2634	23.847	32.7726
15	0.5765	1.1427	1.6249	6.2651	14.3173	23.8954	32.7771
15.1	0.5788	1.1464	1.6377	6.2927	14.3697	23.9364	32.7872
15.2	0.5746	1.1504	1.6515	6.3173	14.4201	23.9885	32.7951
15.3	0.5699	1.1534	1.6658	6.3455	14.4735	24.0339	32.7964
15.4	0.5733	1.1568	1.676	6.3727	14.5241	24.0831	32.7989
15.5	0.5777	1.1568	1.6877	6.4028	14.5764	24.1252	32.8047
15.6	0.5791	1.1578	1.6987	6.4293	14.6258	24.1766	32.8098
15.7	0.5774	1.1579	1.7091	6.4547	14.6753	24.2251	32.8161
15.8	0.5784	1.1616	1.7182	6.4822	14.7259	24.273	32.8173
15.9	0.5798	1.1677	1.7289	6.5114	14.7716	24.3174	32.8275
16	0.5848	1.172	1.7396	6.5344	14.8169	24.3593	32.8303
16.1	0.5817	1.1808	1.7488	6.5581	14.8628	24.407	32.8311
16.2	0.5801	1.1841	1.7624	6.5827	14.9115	24.4497	32.8297
16.3	0.5825	1.1869	1.7729	6.609	14.9606	24.4888	32.8353
16.4	0.5843	1.1964	1.7825	6.6364	15.0141	24.5315	32.8348
16.5	0.5855	1.2034	1.7897	6.665	15.0593	24.5727	32.8397
16.6	0.5895	1.2038	1.8025	6.6899	15.101	24.6115	32.847
16.7	0.5954	1.2052	1.8109	6.7115	15.1461	24.6469	32.8522
16.8	0.6021	1.2068	1.8176	6.7422	15.1909	24.6824	32.8532
16.9	0.6098	1.2101	1.8287	6.7686	15.2407	24.723	32.8528
17	0.6135	1.2167	1.8367	6.7933	15.2836	24.7555	32.8609
17.1	0.6154	1.2211	1.8443	6.8161	15.3194	24.7864	32.8648
17.2	0.6192	1.2246	1.8561	6.8417	15.3661	24.8281	32.8713
17.3	0.6214	1.2294	1.8675	6.8665	15.4069	24.8576	32.8757
17.4	0.621	1.2326	1.8777	6.8888	15.4464	24.8858	32.883
17.5	0.6241	1.2355	1.8936	6.9142	15.4853	24.9218	32.8841
17.6	0.6237	1.2403	1.9015	6.9385	15.5217	24.9528	32.8809
17.7	0.6241	1.2453	1.9116	6.9645	15.5535	24.9792	32.8779
17.8	0.6257	1.2461	1.9213	6.9882	15.587	25.0037	32.8807
17.9	0.622	1.2462	1.9303	7.0148	15.6223	25.0314	32.885
18	0.6261	1.2452	1.9385	7.0349	15.6544	25.0587	32.8823
18.1	0.6285	1.2461	1.9473	7.0567	15.6837	25.0868	32.8816
18.2	0.6301	1.2517	1.959	7.0781	15.7175	25.1125	32.8837
18.3	0.6347	1.2602	1.9655	7.097	15.7498	25.1424	32.8853
18.4	0.6316	1.2677	1.9721	7.1225	15.7857	25.1654	32.8821
18.5	0.6314	1.2654	1.9817	7.147	15.8213	25.189	32.8858
18.6	0.6275	1.2697	1.9922	7.1688	15.8509	25.2174	32.8837
18.7	0.6364	1.2735	1.9982	7.1927	15.8831	25.2485	32.8884
18.8	0.6412	1.2803	2.0041	7.2222	15.9149	25.275	32.8983
18.9	0.6413	1.281	2.0108	7.2438	15.9528	25.2972	32.9049
19	0.645	1.2882	2.0256	7.2677	15.9823	25.318	32.9056
19.1	0.6483	1.2903	2.0385	7.2898	16.0113	25.3379	32.9119
19.2	0.6562	1.2925	2.0472	7.3121	16.0427	25.3619	32.9144
19.3	0.6608	1.2981	2.0551	7.3353	16.0718	25.3846	32.9106
19.4	0.6643	1.2938	2.0683	7.3592	16.1049	25.4016	32.9112
19.5	0.6679	1.2994	2.0771	7.3793	16.1372	25.4245	32.9167
19.6	0.672	1.3043	2.0837	7.3967	16.1656	25.4416	32.92
19.7	0.6778	1.2987	2.0909	7.414	16.1921	25.4593	32.9216
19.8	0.6762	1.2996	2.102	7.4373	16.226	25.478	32.92
19.9	0.6753	1.305	2.1109	7.4623	16.2604	25.4996	32.9174
20	0.6771	1.3128	2.1242	7.488	16.2891	25.52	32.9188
20.1	0.6768	1.317	2.1357	7.5043	16.3162	25.5368	32.9237
20.2	0.6818	1.3227	2.1425	7.5236	16.3463	25.5556	32.9287
20.3	0.684	1.3218	2.1537	7.5437	16.3715	25.5698	32.9285
20.4	0.6853	1.326	2.1607	7.5677	16.4065	25.5881	32.9232
20.5	0.685	1.3288	2.1696	7.5879	16.4457	25.6064	32.9202
20.6	0.6877	1.3288	2.1757	7.6083	16.48	25.6217	32.9218
20.7	0.6872	1.3258	2.1888	7.6286	16.505	25.6367	32.9242
20.8	0.6852	1.3316	2.2021	7.6506	16.536	25.6508	32.9308
20.9	0.6874	1.3304	2.2076	7.6672	16.5648	25.6699	32.9314
21	0.6883	1.3335	2.2173	7.6899	16.5956	25.6824	32.9323
21.1	0.6873	1.3383	2.2258	7.7076	16.6154	25.6966	32.9317
21.2	0.6895	1.3476	2.2294	7.7289	16.644	25.7088	32.9333
21.3	0.6955	1.3554	2.2386	7.7537	16.6712	25.7186	32.9335
21.4	0.7026	1.3613	2.2466	7.7766	16.6927	25.7327	32.9365
21.5	0.7071	1.3678	2.2593	7.7925	16.7208	25.7466	32.9349
21.6	0.7072	1.371	2.2674	7.809	16.7399	25.7648	32.938
21.7	0.7142	1.3748	2.2744	7.8312	16.7688	25.7707	32.9381
21.8	0.7171	1.3767	2.2785	7.849	16.7948	25.7818	32.937
21.9	0.713	1.3809	2.2906	7.8621	16.8159	25.7906	32.9356
22	0.711	1.3827	2.3003	7.8832	16.8425	25.7982	32.9336
22.1	0.7084	1.3856	2.3112	7.9043	16.8602	25.8102	32.9317
22.2	0.7097	1.3822	2.3195	7.923	16.8835	25.8203	32.9362
22.3	0.7141	1.3836	2.3297	7.9369	16.9115	25.8323	32.9349
22.4	0.7141	1.386	2.3393	7.9571	16.9372	25.8484	32.9335
22.5	0.7147	1.3918	2.349	7.9731	16.9595	25.8561	32.9346
22.6	0.7164	1.3898	2.3578	7.9916	16.978	25.8665	32.9365
22.7	0.7164	1.3966	2.3635	8.0099	17.0023	25.8847	32.933
22.8	0.7097	1.4054	2.3724	8.0283	17.0247	25.8982	32.9335
22.9	0.709	1.4099	2.3776	8.0386	17.0463	25.9128	32.935
23	0.7114	1.4099	2.3886	8.054	17.0693	25.923	32.9376
23.1	0.7114	1.4081	2.4025	8.0691	17.0854	25.9382	32.9397
23.2	0.7139	1.4133	2.4143	8.0888	17.1131	25.9494	32.9363
23.3	0.7151	1.4194	2.4217	8.109	17.1368	25.9599	32.9334
23.4	0.7175	1.4251	2.4325	8.1278	17.1596	25.9733	32.9344
23.5	0.7148	1.4297	2.4407	8.1492	17.1844	25.9841	32.9314
23.6	0.712	1.4328	2.4453	8.1639	17.2053	25.9873	32.9305
23.7	0.7142	1.4331	2.4531	8.1773	17.2282	25.9988	32.9336
23.8	0.7133	1.4383	2.4585	8.1929	17.2504	26.0133	32.9349
23.9	0.7193	1.44	2.4676	8.214	17.2655	26.0235	32.9369
24	0.7218	1.4416	2.4773	8.2324	17.2872	26.0294	32.9367
24.1	0.7207	1.4454	2.4872	8.2479	17.3062	26.0383	32.9402
24.2	0.7203	1.4465	2.498	8.2633	17.3312	26.0456	32.9428
24.3	0.7205	1.4463	2.5058	8.2741	17.3494	26.057	32.9435
24.4	0.7223	1.4448	2.514	8.2942	17.374	26.0637	32.9449
24.5	0.7278	1.4441	2.5236	8.307	17.3909	26.0722	32.9474
24.6	0.7277	1.4483	2.5306	8.3197	17.4105	26.0802	32.9404
24.7	0.7284	1.4508	2.5369	8.3322	17.4308	26.0857	32.944
24.8	0.7263	1.4518	2.5434	8.3444	17.4517	26.0941	32.9423
24.9	0.7291	1.4508	2.5548	8.3606	17.4715	26.0985	32.9402
25	0.7325	1.4571	2.5638	8.3766	17.4889	26.1095	32.9429
25.1	0.7338	1.4567	2.5657	8.3918	17.5093	26.1223	32.9396
25.2	0.7332	1.4656	2.5692	8.4071	17.522	26.1324	32.9339
25.3	0.7327	1.4665	2.5759	8.4282	17.5368	26.1438	32.9316
25.4	0.7312	1.4713	2.5792	8.4405	17.5569	26.1536	32.9382
25.5	0.7271	1.4751	2.5816	8.4536	17.5732	26.1634	32.9379
25.6	0.7278	1.4782	2.5885	8.4707	17.5902	26.1708	32.934
25.7	0.7275	1.4783	2.5889	8.4869	17.6086	26.1842	32.9318
25.8	0.7235	1.479	2.597	8.5038	17.6293	26.193	32.9322
25.9	0.7277	1.4851	2.6013	8.5149	17.6452	26.1998	32.9295
26	0.7304	1.4869	2.6053	8.5235	17.6609	26.2053	32.9309
26.1	0.7302	1.4928	2.6108	8.5342	17.6747	26.2118	32.9382
26.2	0.7308	1.4944	2.6143	8.5528	17.6897	26.2213	32.9334
26.3	0.7324	1.4926	2.62	8.5691	17.7026	26.2248	32.928
26.4	0.7231	1.497	2.621	8.5845	17.7173	26.2388	32.9253
26.5	0.7203	1.4974	2.6294	8.5955	17.7296	26.2463	32.9256
26.6	0.7226	1.4999	2.63	8.6125	17.7446	26.251	32.9268
26.7	0.7215	1.4987	2.637	8.6218	17.7559	26.2581	32.9294
26.8	0.7275	1.5045	2.6416	8.63	17.7746	26.2614	32.93
26.9	0.7296	1.505	2.6424	8.6411	17.7892	26.2719	32.926
27	0.7287	1.5085	2.6487	8.6558	17.8043	26.2805	32.9291
27.1	0.731	1.5103	2.6553	8.669	17.8193	26.2852	32.9298
27.2	0.7316	1.5086	2.662	8.6835	17.8317	26.2891	32.9312
27.3	0.732	1.5101	2.6671	8.6915	17.8456	26.2981	32.9344
27.4	0.7301	1.5141	2.6731	8.696	17.8575	26.3019	32.9304
27.5	0.733	1.516	2.6817	8.7074	17.8736	26.3057	32.9256
27.6	0.731	1.5157	2.6829	8.7175	17.8842	26.3121	32.9315
27.7	0.7339	1.5201	2.6875	8.726	17.8983	26.3163	32.9345
27.8	0.732	1.5258	2.6971	8.7365	17.9056	26.3252	32.9314
27.9	0.729	1.5286	2.7013	8.744	17.9209	26.336	32.9274
28	0.7344	1.5299	2.703	8.7583	17.9369	26.3419	32.9282
28.1	0.7353	1.5346	2.7053	8.7633	17.9492	26.3485	32.9275
28.2	0.7368	1.5325	2.7073	8.7724	17.9682	26.3537	32.9306
28.3	0.7369	1.5361	2.7171	8.7832	17.9799	26.356	32.9286
28.4	0.7381	1.5388	2.7193	8.799	17.9889	26.3612	32.9314
28.5	0.7428	1.5408	2.7193	8.8134	18.0032	26.3657	32.9305
28.6	0.7471	1.5355	2.7218	8.8281	18.0165	26.3712	32.9317
28.7	0.7504	1.5362	2.7286	8.8358	18.0332	26.3746	32.9331
28.8	0.7503	1.5371	2.7326	8.8466	18.0461	26.3724	32.9323
28.9	0.7573	1.5353	2.7352	8.8583	18.0631	26.3776	32.9297
29	0.7587	1.5315	2.7428	8.8734	18.0755	26.3794	32.9284
29.1	0.7588	1.5352	2.7414	8.8795	18.0842	26.3836	32.9301
29.2	0.7654	1.5409	2.7436	8.8932	18.1001	26.3871	32.9273
29.3	0.7622	1.5373	2.7472	8.9008	18.1092	26.396	32.9308
29.4	0.7595	1.539	2.7468	8.9045	18.1185	26.4019	32.9346
29.5	0.7641	1.5383	2.7458	8.9143	18.1296	26.4057	32.9382
29.6	0.767	1.5352	2.7499	8.9219	18.1402	26.4129	32.9384
29.7	0.7723	1.5371	2.758	8.9323	18.1521	26.4227	32.9425
29.8	0.7772	1.541	2.7606	8.9437	18.1633	26.4239	32.9435
29.9	0.7781	1.5419	2.7644	8.9557	18.1732	26.4269	32.9499
30	0.7738	1.5424	2.7648	8.9663	18.1852	26.4316	32.9502
30.1	0.7778	1.5461	2.7656	8.9767	18.1888	26.4391	32.9514
30.2	0.778	1.5492	2.768	8.9877	18.2	26.4412	32.9519
30.3	0.7778	1.5486	2.7674	8.9958	18.207	26.4443	32.9531
30.4	0.7821	1.5477	2.7685	9.0051	18.2189	26.4443	32.9522
30.5	0.7798	1.5532	2.7735	9.0162	18.2305	26.4512	32.9528
30.6	0.7787	1.5589	2.7737	9.0282	18.2401	26.4565	32.9535
30.7	0.7825	1.563	2.7758	9.0362	18.2515	26.4651	32.9565
30.8	0.7839	1.5605	2.7759	9.0494	18.2626	26.4718	32.9549
30.9	0.7842	1.5641	2.7833	9.062	18.2728	26.4738	32.9555
31	0.7791	1.5635	2.784	9.0697	18.2824	26.4784	32.9531
31.1	0.7769	1.5594	2.7905	9.0767	18.2923	26.4846	32.949
31.2	0.7738	1.5634	2.7934	9.0844	18.3033	26.4892	32.9493
31.3	0.7747	1.559	2.7988	9.0877	18.3193	26.5002	32.9537
31.4	0.776	1.5605	2.8	9.0908	18.3283	26.5037	32.9572
31.5	0.7817	1.5582	2.8061	9.1036	18.3385	26.506	32.9534
31.6	0.7873	1.5599	2.8111	9.1101	18.3485	26.5115	32.9559
31.7	0.7829	1.5612	2.8146	9.1161	18.3578	26.5203	32.9577
31.8	0.7777	1.563	2.822	9.1256	18.3649	26.5269	32.9578
31.9	0.7769	1.5684	2.8262	9.1356	18.3696	26.5296	32.9542
32	0.7725	1.5667	2.8296	9.1477	18.3793	26.5351	32.9576
32.1	0.7733	1.5671	2.8355	9.157	18.3882	26.5383	32.958
32.2	0.7703	1.5667	2.8393	9.1694	18.3995	26.5452	32.9541
32.3	0.7707	1.5675	2.8464	9.1732	18.4049	26.5479	32.9533
32.4	0.7671	1.5721	2.851	9.1813	18.4108	26.5574	32.952
32.5	0.7733	1.5742	2.858	9.1872	18.4236	26.5562	32.9521
32.6	0.7716	1.5704	2.8636	9.1919	18.4343	26.5629	32.9542
32.7	0.7706	1.5734	2.8737	9.1977	18.4404	26.571	32.9522
32.8	0.7707	1.5823	2.8777	9.2072	18.4452	26.5738	32.9483
32.9	0.7672	1.5808	2.8804	9.2163	18.449	26.5811	32.9459
33	0.7693	1.5855	2.8841	9.2221	18.4571	26.5847	32.9412
33.1	0.7694	1.5852	2.887	9.2302	18.4645	26.5857	32.9378
33.2	0.7689	1.5884	2.8935	9.2416	18.4718	26.5895	32.9326
33.3	0.7731	1.5941	2.8949	9.2449	18.4793	26.5906	32.9288
33.4	0.7734	1.5971	2.9014	9.2541	18.489	26.5913	32.9231
33.5	0.7767	1.5964	2.9027	9.2654	18.4929	26.6024	32.9211
33.6	0.7737	1.5954	2.905	9.2698	18.4983	26.6108	32.9276
33.7	0.7735	1.5981	2.9094	9.2781	18.5051	26.6153	32.9243
33.8	0.7731	1.6001	2.9105	9.2878	18.5114	26.6196	32.9225
33.9	0.7763	1.6027	2.9109	9.2971	18.5238	26.6255	32.9242
34	0.7817	1.603	2.9147	9.3097	18.5334	26.6253	32.925
34.1	0.782	1.6073	2.9217	9.3173	18.5377	26.6292	32.925
34.2	0.7868	1.6056	2.9235	9.3304	18.5421	26.6308	32.9259
34.3	0.7864	1.6136	2.9286	9.3365	18.5469	26.6321	32.9245
34.4	0.792	1.6119	2.9297	9.3433	18.5517	26.6393	32.9261
34.5	0.7939	1.6142	2.9376	9.3449	18.5563	26.6455	32.9224
34.6	0.7902	1.6184	2.944	9.3462	18.5584	26.6474	32.9235
34.7	0.7853	1.6218	2.9453	9.3467	18.5625	26.6509	32.9205
34.8	0.7814	1.6264	2.9417	9.3516	18.5665	26.6529	32.9212
34.9	0.7823	1.6255	2.9438	9.3594	18.5737	26.6583	32.9223
35	0.7793	1.6248	2.9526	9.3658	18.5753	26.6652	32.9263
35.1	0.776	1.6292	2.9568	9.3725	18.5792	26.6686	32.9291
35.2	0.7744	1.6288	2.9614	9.3822	18.5853	26.6754	32.9255
35.3	0.7737	1.6275	2.9613	9.3904	18.5891	26.675	32.9279
35.4	0.773	1.6306	2.9673	9.3957	18.5951	26.675	32.9232
35.5	0.7754	1.627	2.9788	9.4054	18.6	26.6759	32.9206
35.6	0.7724	1.625	2.9872	9.4131	18.6012	26.6741	32.9167
35.7	0.7725	1.6248	2.9937	9.4182	18.6088	26.6782	32.9169
35.8	0.7689	1.626	2.9909	9.4246	18.6149	26.6827	32.911
35.9	0.7646	1.626	2.9879	9.4295	18.6179	26.6892	32.9128
36	0.7615	1.6256	2.9933	9.4351	18.6228	26.695	32.9134
36.1	0.765	1.6243	2.9979	9.4442	18.6293	26.701	32.9127
36.2	0.7601	1.6268	3.0053	9.4504	18.6395	26.7044	32.9113
36.3	0.7564	1.6304	3.0064	9.455	18.6387	26.709	32.9092
36.4	0.7563	1.6358	3.0131	9.4636	18.6439	26.7095	32.9028
36.5	0.754	1.6388	3.0167	9.4763	18.647	26.7113	32.9044
36.6	0.753	1.6405	3.0196	9.4807	18.6507	26.7122	32.9035
36.7	0.7525	1.6413	3.0262	9.4898	18.6587	26.7197	32.9032
36.8	0.7509	1.6431	3.0303	9.5003	18.6616	26.7209	32.9007
36.9	0.7521	1.65	3.0338	9.5024	18.6636	26.7229	32.9006
37	0.7495	1.6475	3.0333	9.5089	18.6628	26.7256	32.9019
37.1	0.7484	1.647	3.0404	9.5117	18.6619	26.7235	32.8991
37.2	0.7506	1.6528	3.0484	9.5129	18.6638	26.7214	32.9006
37.3	0.7532	1.6507	3.055	9.516	18.6671	26.7188	32.9033
37.4	0.7486	1.6517	3.0593	9.5206	18.6676	26.7176	32.9013
37.5	0.7443	1.6522	3.0642	9.5286	18.6705	26.7223	32.9038
37.6	0.7352	1.6554	3.0681	9.5322	18.6732	26.7208	32.9041
37.7	0.7295	1.6548	3.0687	9.5396	18.6766	26.7226	32.8959
37.8	0.7337	1.6531	3.0701	9.5477	18.687	26.7226	32.8917
37.9	0.7357	1.6525	3.0771	9.5522	18.6902	26.7212	32.8925
38	0.737	1.6499	3.0814	9.5632	18.6981	26.7246	32.8934
38.1	0.7399	1.6524	3.0813	9.568	18.6974	26.7256	32.8911
38.2	0.7408	1.6538	3.0806	9.5731	18.6991	26.7237	32.8883
38.3	0.7479	1.6526	3.0789	9.5756	18.6994	26.7276	32.8902
38.4	0.7502	1.6491	3.0791	9.5801	18.7059	26.7291	32.8951
38.5	0.753	1.649	3.0817	9.5892	18.7173	26.7251	32.8984
38.6	0.751	1.6465	3.0832	9.5937	18.7169	26.7281	32.9003
38.7	0.7576	1.6497	3.0809	9.6021	18.7213	26.727	32.902
38.8	0.7609	1.6473	3.0806	9.608	18.7268	26.7276	32.9072
38.9	0.7639	1.6426	3.0859	9.6189	18.7365	26.7327	32.9112
39	0.7645	1.6443	3.0911	9.6278	18.7407	26.7334	32.9107
39.1	0.7622	1.6436	3.0925	9.6341	18.7436	26.734	32.9125
39.2	0.7631	1.6436	3.099	9.6351	18.7464	26.7351	32.9153
39.3	0.7601	1.6437	3.098	9.6383	18.7493	26.7387	32.9199
39.4	0.76	1.6428	3.0996	9.6463	18.7554	26.742	32.9245
39.5	0.7561	1.6418	3.0995	9.651	18.7543	26.7447	32.9278
39.6	0.7532	1.642	3.1024	9.6573	18.7601	26.7481	32.9333
39.7	0.7528	1.6462	3.099	9.661	18.7613	26.7501	32.9311
39.8	0.7581	1.6431	3.1028	9.6677	18.7642	26.7483	32.9281
39.9	0.7582	1.6425	3.1059	9.6766	18.7702	26.7504	32.9298
40	0.7547	1.6433	3.1065	9.677	18.7719	26.7485	32.9275
40.1	0.7505	1.6462	3.1137	9.6781	18.7726	26.7481	32.9302
40.2	0.7525	1.6483	3.1197	9.6809	18.7792	26.7496	32.9309
40.3	0.7533	1.6494	3.1266	9.6813	18.784	26.7535	32.9299
40.4	0.7576	1.6455	3.1316	9.6849	18.7884	26.7541	32.9313
40.5	0.7544	1.6489	3.1341	9.6914	18.7912	26.759	32.9301
40.6	0.7514	1.6486	3.1319	9.7012	18.7927	26.7605	32.9325
40.7	0.7554	1.6483	3.1311	9.7041	18.7928	26.7635	32.9269
40.8	0.7567	1.6531	3.1364	9.7145	18.7982	26.7691	32.928
40.9	0.7581	1.6501	3.1443	9.7246	18.8029	26.7744	32.9292
41	0.7602	1.6494	3.1493	9.7298	18.8017	26.7753	32.9302
41.1	0.7631	1.6494	3.1478	9.7377	18.8057	26.7733	32.9323
41.2	0.7649	1.6511	3.1537	9.7403	18.8123	26.7726	32.936
41.3	0.7664	1.6529	3.1545	9.7511	18.8166	26.7721	32.9404
41.4	0.7613	1.6576	3.1611	9.7505	18.8196	26.7761	32.9365
41.5	0.7647	1.6609	3.1587	9.7544	18.825	26.7741	32.9369
41.6	0.7661	1.6639	3.1581	9.7589	18.8278	26.7754	32.9394
41.7	0.7622	1.6683	3.1594	9.7626	18.835	26.7796	32.9431
41.8	0.7604	1.6745	3.1609	9.7687	18.8364	26.7776	32.9464
41.9	0.76	1.6733	3.1667	9.773	18.8332	26.7745	32.9494
42	0.7583	1.6726	3.1803	9.7766	18.8356	26.7702	32.9451
42.1	0.7585	1.6732	3.1851	9.7817	18.8378	26.7702	32.9402
42.2	0.7562	1.677	3.1832	9.7837	18.8373	26.7696	32.9395
42.3	0.7575	1.6762	3.1775	9.7869	18.8387	26.7709	32.9406
42.4	0.7577	1.6766	3.1836	9.7938	18.8447	26.7722	32.9411
42.5	0.7548	1.6784	3.1854	9.7993	18.8509	26.7822	32.9468
42.6	0.7514	1.6775	3.1897	9.795	18.855	26.7875	32.9462
42.7	0.7532	1.6725	3.1868	9.794	18.8585	26.7877	32.9442
42.8	0.7485	1.6695	3.1889	9.7965	18.8563	26.7824	32.9396
42.9	0.7454	1.6647	3.1924	9.7956	18.8573	26.783	32.9393
43	0.7423	1.6638	3.1967	9.8015	18.8601	26.7846	32.9444
43.1	0.7437	1.6684	3.198	9.8033	18.8649	26.7849	32.9421
43.2	0.7438	1.6703	3.198	9.808	18.8696	26.792	32.945
43.3	0.737	1.6722	3.1958	9.8186	18.8731	26.7931	32.9388
43.4	0.7381	1.6773	3.1981	9.8231	18.8723	26.7989	32.9357
43.5	0.7424	1.6771	3.2016	9.8318	18.8764	26.7955	32.9365
43.6	0.7465	1.6783	3.205	9.8351	18.8818	26.7922	32.9362
43.7	0.7476	1.6789	3.2114	9.8406	18.8843	26.7969	32.9367
43.8	0.7509	1.6813	3.2151	9.8448	18.8865	26.7956	32.9389
43.9	0.7539	1.685	3.2207	9.8494	18.8824	26.8004	32.9389
44	0.7524	1.6831	3.2228	9.8554	18.8877	26.7993	32.9345
44.1	0.756	1.684	3.2245	9.8553	18.8877	26.8	32.9355
44.2	0.7539	1.6852	3.2285	9.8575	18.8958	26.8003	32.9323
44.3	0.7517	1.6877	3.229	9.8661	18.9033	26.8014	32.9294
44.4	0.7479	1.687	3.2278	9.8699	18.9108	26.7997	32.9255
44.5	0.7488	1.688	3.2263	9.8769	18.9162	26.8022	32.9218
44.6	0.7472	1.6876	3.2266	9.8754	18.9119	26.8085	32.9225
44.7	0.7521	1.6895	3.2295	9.8794	18.9177	26.8119	32.9213
44.8	0.7518	1.6927	3.2296	9.8885	18.9205	26.8153	32.9233
44.9	0.7442	1.6971	3.2313	9.8874	18.9191	26.8144	32.9213
45	0.7411	1.7026	3.2316	9.888	18.9164	26.8163	32.9194
45.1	0.7377	1.7007	3.2286	9.8897	18.9202	26.8178	32.918
45.2	0.7353	1.6982	3.2296	9.896	18.9236	26.8189	32.919
45.3	0.7406	1.6976	3.2304	9.9019	18.9288	26.8193	32.9202
45.4	0.7425	1.6906	3.2351	9.9045	18.9313	26.8206	32.9215
45.5	0.7406	1.6901	3.2357	9.9044	18.9362	26.8256	32.9182
45.6	0.7418	1.6902	3.2362	9.9117	18.9389	26.8317	32.9155
45.7	0.7461	1.6859	3.2366	9.9141	18.9414	26.8275	32.9111
45.8	0.7464	1.6851	3.2396	9.9207	18.9436	26.8247	32.9096
45.9	0.7412	1.6905	3.2425	9.9236	18.9457	26.8268	32.9108
46	0.735	1.6886	3.2458	9.9274	18.95	26.8239	32.9066
46.1	0.7342	1.6854	3.252	9.935	18.9514	26.8255	32.9097
46.2	0.7312	1.6861	3.2512	9.9389	18.9548	26.8294	32.908
46.3	0.7278	1.6817	3.2499	9.9454	18.9556	26.8301	32.9047
46.4	0.7291	1.6838	3.2493	9.9589	18.9572	26.8347	32.9071
46.5	0.7248	1.6883	3.2462	9.9677	18.9575	26.8368	32.9063
46.6	0.7259	1.6902	3.2467	9.9754	18.963	26.8359	32.9055
46.7	0.728	1.6884	3.2538	9.9759	18.9709	26.8364	32.9024
46.8	0.7242	1.6899	3.2578	9.9801	18.9767	26.8331	32.9025
46.9	0.723	1.6861	3.2568	9.9825	18.9794	26.8291	32.8994
47	0.7202	1.6893	3.2564	9.981	18.9781	26.8267	32.8935
47.1	0.7203	1.6915	3.2532	9.9804	18.9798	26.8281	32.8931
47.2	0.7173	1.6964	3.2536	9.9814	18.9805	26.8292	32.8885
47.3	0.716	1.6912	3.2515	9.9813	18.9818	26.8325	32.8842
47.4	0.7167	1.6906	3.2514	9.9808	18.9864	26.836	32.879
47.5	0.7168	1.6885	3.2523	9.9844	18.9954	26.8378	32.8844
47.6	0.7148	1.6835	3.256	9.9885	19.0008	26.8387	32.8836
47.7	0.711	1.6845	3.2589	9.9887	19.0042	26.8408	32.8796
47.8	0.7146	1.6845	3.2571	9.9887	19.0027	26.8404	32.8711
47.9	0.7119	1.6801	3.2591	9.9893	19.0008	26.8451	32.8675
48	0.714	1.6828	3.2587	9.9914	19.0074	26.8492	32.8646
48.1	0.7098	1.686	3.2563	9.9954	19.01	26.8555	32.8694
48.2	0.7085	1.684	3.2558	9.9968	19.012	26.8556	32.8712
48.3	0.7082	1.6817	3.2594	9.9989	19.0132	26.8603	32.869
48.4	0.7062	1.6791	3.2665	10.0018	19.0127	26.863	32.8688
48.5	0.7087	1.6783	3.2645	10.0012	19.0144	26.8639	32.8689
48.6	0.7105	1.6751	3.2664	10.0025	19.0131	26.8616	32.8669
48.7	0.7101	1.6753	3.2643	10.0121	19.0152	26.8603	32.8647
48.8	0.71	1.6775	3.272	10.0139	19.0156	26.8621	32.8648
48.9	0.7133	1.6792	3.2709	10.0179	19.0173	26.8708	32.8712
49	0.7182	1.6784	3.2677	10.0216	19.0189	26.8701	32.8749
49.1	0.7221	1.6789	3.2667	10.0263	19.0196	26.8701	32.8699
49.2	0.7175	1.68	3.2687	10.0295	19.0221	26.8728	32.8699
49.3	0.7164	1.6808	3.2725	10.0348	19.0267	26.8727	32.8708
49.4	0.716	1.6764	3.2738	10.0371	19.0233	26.8747	32.8727
49.5	0.7129	1.6763	3.273	10.0433	19.0313	26.8759	32.8752
49.6	0.7107	1.6783	3.2694	10.0489	19.0351	26.8809	32.8779
49.7	0.7029	1.6758	3.2752	10.0555	19.035	26.8872	32.8729
49.8	0.7021	1.6726	3.2705	10.0585	19.0339	26.891	32.8747
49.9	0.6986	1.6706	3.2693	10.0617	19.0364	26.8944	32.8797
50	0.6951	1.6717	3.2689	10.0677	19.0384	26.8957	32.8823
50.1	0.7013	1.6757	3.2673	10.0657	19.0396	26.8999	32.8864
50.2	0.6968	1.6776	3.2697	10.0679	19.0444	26.9007	32.882
50.3	0.6972	1.6776	3.2732	10.0721	19.0464	26.9037	32.8871
50.4	0.693	1.6779	3.2781	10.0693	19.0439	26.9057	32.8943
50.5	0.693	1.6794	3.2819	10.0769	19.0423	26.9091	32.8927
50.6	0.69	1.6836	3.2863	10.0819	19.0426	26.9087	32.892
50.7	0.6893	1.6833	3.2894	10.0847	19.048	26.9076	32.8895
50.8	0.6849	1.6814	3.2913	10.0879	19.0436	26.9076	32.889
50.9	0.6782	1.6792	3.2926	10.079	19.0447	26.9051	32.8819
51	0.6827	1.6773	3.2963	10.0881	19.0472	26.9017	32.8827
51.1	0.6807	1.6696	3.2951	10.0901	19.051	26.9019	32.8888
51.2	0.6788	1.6717	3.2979	10.0917	19.0526	26.9019	32.8922
51.3	0.6787	1.6766	3.3028	10.0915	19.0541	26.9031	32.8938
51.4	0.6721	1.6783	3.3052	10.0961	19.0532	26.9023	32.8905
51.5	0.6727	1.681	3.3078	10.0955	19.0527	26.8983	32.8903
51.6	0.6712	1.6784	3.3096	10.1003	19.0511	26.8984	32.892
51.7	0.6693	1.6745	3.3087	10.1015	19.0547	26.894	32.8938
51.8	0.6644	1.6776	3.3091	10.1006	19.0554	26.8956	32.8965
51.9	0.6606	1.6774	3.3096	10.1019	19.0581	26.8985	32.8989
52	0.6608	1.674	3.3124	10.1024	19.0624	26.9002	32.9023
52.1	0.6624	1.6764	3.3122	10.1026	19.0592	26.9024	32.9054
52.2	0.6604	1.6759	3.3109	10.1041	19.0612	26.9014	32.9039
52.3	0.6642	1.6711	3.3104	10.1039	19.0566	26.9001	32.9052
52.4	0.6626	1.6699	3.3104	10.1034	19.0602	26.9	32.906
52.5	0.6528	1.6655	3.3121	10.1017	19.0642	26.8945	32.9041
52.6	0.6516	1.6631	3.3129	10.1021	19.0681	26.8986	32.9065
52.7	0.6454	1.662	3.3145	10.101	19.0703	26.9006	32.9089
52.8	0.6442	1.6648	3.3078	10.1018	19.0673	26.9017	32.9108
52.9	0.6442	1.6606	3.3088	10.1002	19.0717	26.9065	32.9184
53	0.6436	1.6612	3.3125	10.1057	19.0757	26.9105	32.9253
53.1	0.6444	1.6611	3.3136	10.11	19.0771	26.9129	32.9252
53.2	0.6415	1.6611	3.3177	10.1116	19.08	26.9132	32.927
53.3	0.6395	1.6583	3.3215	10.1111	19.0822	26.9095	32.9248
53.4	0.6375	1.6632	3.3202	10.1155	19.0802	26.9136	32.9223
53.5	0.6336	1.6659	3.3233	10.1194	19.0784	26.9141	32.9248
53.6	0.6313	1.6598	3.3198	10.1247	19.0747	26.9161	32.9204
53.7	0.63	1.6612	3.3222	10.1258	19.0656	26.9189	32.9224
53.8	0.6327	1.6606	3.3236	10.1307	19.0661	26.9194	32.9238
53.9	0.6283	1.658	3.3264	10.133	19.0661	26.9207	32.9254
54	0.6288	1.6563	3.3272	10.138	19.0716	26.9176	32.928
54.1	0.6301	1.6585	3.33	10.1385	19.0747	26.9189	32.9303
54.2	0.6346	1.6555	3.3283	10.1416	19.077	26.9202	32.9327
54.3	0.6381	1.6561	3.3308	10.1451	19.0773	26.9197	32.9274
54.4	0.6386	1.6588	3.3326	10.1466	19.0788	26.9175	32.9302
54.5	0.6375	1.6595	3.3347	10.1458	19.0819	26.9153	32.9302
54.6	0.6342	1.6594	3.3357	10.1455	19.0851	26.9182	32.9291
54.7	0.6329	1.6622	3.3346	10.1449	19.0861	26.9138	32.9295
54.8	0.6367	1.6625	3.3384	10.1475	19.0877	26.9134	32.9297
54.9	0.6349	1.6587	3.3371	10.1526	19.0845	26.9132	32.9325
55	0.636	1.6563	3.3379	10.1513	19.088	26.9118	32.9276
55.1	0.6326	1.6595	3.3431	10.1525	19.0938	26.913	32.9243
55.2	0.6301	1.6608	3.3484	10.1531	19.0955	26.9114	32.9233
55.3	0.6341	1.659	3.3508	10.155	19.0992	26.9126	32.9224
55.4	0.6357	1.6618	3.3456	10.1574	19.1005	26.9114	32.9215
55.5	0.636	1.6638	3.3478	10.1599	19.1074	26.9124	32.92
55.6	0.6335	1.6608	3.3491	10.1589	19.1018	26.9086	32.9173
55.7	0.6336	1.6621	3.3493	10.1541	19.1028	26.9073	32.9176
55.8	0.6411	1.6691	3.3462	10.1485	19.1055	26.9042	32.9223
55.9	0.6442	1.6733	3.348	10.149	19.1122	26.9038	32.9225
56	0.6464	1.6767	3.3512	10.1486	19.1136	26.9057	32.9203
56.1	0.6448	1.675	3.3518	10.1422	19.1154	26.9054	32.9207
56.2	0.6413	1.6718	3.3522	10.1465	19.1124	26.9044	32.9251
56.3	0.638	1.67	3.3471	10.1458	19.1112	26.907	32.9286
56.4	0.6369	1.6702	3.3444	10.1447	19.1078	26.9079	32.9264
56.5	0.639	1.6656	3.3421	10.1454	19.102	26.9103	32.9251
56.6	0.6368	1.6706	3.344	10.143	19.1053	26.9127	32.9262
56.7	0.6365	1.6683	3.3477	10.142	19.1087	26.9155	32.9304
56.8	0.6359	1.6702	3.3437	10.1444	19.1117	26.9178	32.9303
56.9	0.6346	1.6709	3.3392	10.1454	19.1133	26.9163	32.9269
57	0.6366	1.6696	3.3398	10.1542	19.1154	26.915	32.93
57.1	0.6357	1.669	3.336	10.1527	19.1193	26.9216	32.9301
57.2	0.6342	1.6709	3.3354	10.1495	19.1182	26.9226	32.9214
57.3	0.6376	1.6671	3.3318	10.151	19.1185	26.9214	32.9212
57.4	0.6367	1.664	3.3293	10.1523	19.1193	26.9252	32.9199
57.5	0.6335	1.6635	3.3295	10.1525	19.1198	26.928	32.9206
57.6	0.6292	1.659	3.3241	10.157	19.1219	26.9323	32.9266
57.7	0.6301	1.6605	3.324	10.1547	19.1234	26.9332	32.9284
57.8	0.6332	1.6648	3.3302	10.1543	19.125	26.9362	32.934
57.9	0.6333	1.6633	3.3333	10.1626	19.1273	26.9375	32.9366
58	0.634	1.6629	3.3348	10.1649	19.1257	26.9381	32.9357
58.1	0.6338	1.6629	3.3328	10.169	19.1242	26.9399	32.931
58.2	0.6337	1.6627	3.3341	10.1636	19.1247	26.9397	32.927
58.3	0.6301	1.6589	3.333	10.1637	19.1225	26.9434	32.9238
58.4	0.6275	1.6604	3.3374	10.1642	19.1264	26.9445	32.9235
58.5	0.6261	1.6606	3.3346	10.1633	19.1231	26.95	32.9239
58.6	0.6332	1.6611	3.3358	10.1639	19.1226	26.9566	32.9196
58.7	0.6338	1.6591	3.3391	10.167	19.1276	26.9535	32.9194
58.8	0.6385	1.6564	3.3387	10.1664	19.1269	26.9499	32.9192
58.9	0.6335	1.6594	3.3425	10.1705	19.1308	26.952	32.9235
59	0.6316	1.66	3.3425	10.1762	19.1268	26.9563	32.9198
59.1	0.6319	1.6575	3.3451	10.1756	19.1186	26.9527	32.9212
59.2	0.6278	1.6563	3.3465	10.1742	19.1177	26.9506	32.925
59.3	0.6219	1.653	3.3454	10.1762	19.1165	26.9525	32.9203
59.4	0.6189	1.6498	3.3462	10.1792	19.1157	26.96	32.9216
59.5	0.6195	1.6483	3.3475	10.1822	19.1212	26.9615	32.9218
59.6	0.6207	1.6462	3.3484	10.1792	19.123	26.9585	32.9204
59.7	0.616501	1.6492	3.3511	10.1737	19.1238	26.9557	32.918
59.8	0.6168	1.6487	3.3526	10.1774	19.1268	26.9583	32.9181
59.9	0.6175	1.6468	3.354	10.1743	19.1278	26.9571	32.9182
60	0.6208	1.6474	3.3509	10.1732	19.1306	26.9567	32.9185
60.1	0.6219	1.6469	3.3513	10.17	19.1344	26.962	32.9142
60.2	0.6183	1.6466	3.3537	10.1717	19.134	26.9621	32.9141
60.3	0.6148	1.6457	3.355	10.17	19.1358	26.9615	32.9072
60.4	0.6117	1.6436	3.3508	10.1696	19.1359	26.9652	32.9101
60.5	0.6102	1.6419	3.3513	10.1708	19.1364	26.9651	32.9073
60.6	0.6126	1.6373	3.3508	10.175	19.1377	26.9653	32.9052
60.7	0.6106	1.6342	3.354	10.181	19.1421	26.9601	32.9079
60.8	0.6117	1.6319	3.3568	10.1856	19.1446	26.9639	32.9039
60.9	0.6078	1.6359	3.3585	10.1852	19.1431	26.9676	32.9081
61	0.6102	1.6373	3.359	10.1869	19.1488	26.9717	32.9064
61.1	0.6084	1.6373	3.359	10.1893	19.1512	26.9698	32.9122
61.2	0.6042	1.6356	3.3581	10.1937	19.152	26.9724	32.9121
61.3	0.6031	1.6342	3.3558	10.1917	19.1541	26.9732	32.9112
61.4	0.603	1.63	3.3578	10.1919	19.1568	26.9716	32.9074
61.5	0.6008	1.6256	3.3614	10.185	19.1556	26.9722	32.9069
61.6	0.5992	1.6279	3.3547	10.18	19.154	26.9712	32.9103
61.7	0.5973	1.6269	3.3575	10.1835	19.161	26.9731	32.9108
61.8	0.5956	1.6258	3.3555	10.1865	19.1624	26.9736	32.9102
61.9	0.5933	1.6183	3.3536	10.1872	19.1654	26.9795	32.9101
62	0.5876	1.6174	3.3565	10.1853	19.1656	26.9745	32.9066
62.1	0.5884	1.6202	3.3575	10.1901	19.1646	26.9707	32.9075
62.2	0.5851	1.6164	3.3578	10.1959	19.1699	26.9675	32.9035
62.3	0.5784	1.619	3.3574	10.1955	19.1735	26.964	32.8906
62.4	0.5773	1.6193	3.3616	10.1966	19.1759	26.9641	32.887
62.5	0.5743	1.6146	3.3674	10.1959	19.1766	26.9644	32.8856
62.6	0.5718	1.6168	3.3697	10.2006	19.1868	26.9639	32.8843
62.7	0.5728	1.6106	3.3727	10.202	19.1879	26.9599	32.8768
62.8	0.5697	1.6118	3.3692	10.2052	19.1841	26.9583	32.8706
62.9	0.5683	1.6063	3.375	10.2056	19.1789	26.9567	32.8664
63	0.566	1.6073	3.3745	10.2046	19.1785	26.9541	32.8684
63.1	0.5655	1.6119	3.3727	10.2046	19.1753	26.9607	32.8702
63.2	0.5599	1.6148	3.3759	10.2051	19.1706	26.9551	32.8642
63.3	0.5585	1.6163	3.3766	10.2115	19.175	26.9543	32.8657
63.4	0.5585	1.6174	3.3823	10.2188	19.1771	26.9605	32.8597
63.5	0.5594	1.6181	3.3826	10.2217	19.1783	26.9576	32.8547
63.6	0.5614	1.62	3.3758	10.2221	19.1841	26.958	32.8524
63.7	0.5568	1.6256	3.3754	10.2186	19.1824	26.9553	32.8392
63.8	0.5563	1.6219	3.3774	10.2166	19.1835	26.9513	32.8308
63.9	0.5528	1.6192	3.376	10.2135	19.1858	26.9532	32.8239
64	0.5475	1.6227	3.3742	10.2097	19.1901	26.9534	32.816
64.1	0.5453	1.6234	3.3775	10.2074	19.1945	26.9524	32.8119
64.2	0.5393	1.6249	3.3751	10.2096	19.1975	26.9501	32.8054
64.3	0.5368	1.6249	3.3718	10.2163	19.2006	26.9499	32.8043
64.4	0.5407	1.6269	3.3705	10.2158	19.2016	26.9467	32.8067
64.5	0.5402	1.63	3.3689	10.2207	19.201	26.9495	32.8063
64.6	0.5442	1.6317	3.3766	10.2244	19.2043	26.9465	32.8055
64.7	0.539501	1.6316	3.3775	10.2229	19.2025	26.9417	32.805
64.8	0.5379	1.6304	3.3782	10.218	19.1927	26.9386	32.8008
64.9	0.5355	1.6343	3.3732	10.22	19.196	26.9405	32.7954
65	0.5354	1.6285	3.3701	10.2188	19.1959	26.9382	32.7863
65.1	0.5308	1.6302	3.3653	10.2159	19.1977	26.9322	32.7848
65.2	0.5289	1.6342	3.3618	10.2118	19.2026	26.939	32.7814
65.3	0.5271	1.6331	3.3631	10.2147	19.2065	26.9432	32.7736
65.4	0.5285	1.6348	3.3646	10.2151	19.2127	26.9428	32.7699
65.5	0.5333	1.6398	3.3622	10.211	19.2167	26.9409	32.7704
65.6	0.5304	1.64	3.3642	10.2119	19.2167	26.9361	32.769
65.7	0.5271	1.6393	3.3632	10.2165	19.2166	26.9358	32.7704
65.8	0.532	1.6364	3.3655	10.2236	19.2138	26.9368	32.7746
65.9	0.5323	1.6339	3.3585	10.2222	19.2141	26.9404	32.7742
66	0.5253	1.6359	3.3528	10.2266	19.2142	26.9409	32.7689
66.1	0.5201	1.6372	3.3572	10.2315	19.2114	26.9416	32.7653
66.2	0.5166	1.6437	3.3554	10.2332	19.2082	26.9396	32.7636
66.3	0.5169	1.6388	3.3527	10.2305	19.212	26.9381	32.7647
66.4	0.5171	1.6412	3.3533	10.2308	19.2119	26.9374	32.7648
66.5	0.5179	1.6403	3.3549	10.23	19.2111	26.9389	32.7626
66.6	0.5165	1.6389	3.3544	10.2297	19.2087	26.9369	32.7611
66.7	0.5124	1.6448	3.3494	10.2267	19.2061	26.9392	32.7601
66.8	0.513	1.645	3.3478	10.2279	19.2031	26.9397	32.7634
66.9	0.5072	1.6438	3.3443	10.2247	19.2065	26.9418	32.7647
67	0.507	1.6422	3.3451	10.2226	19.2091	26.9401	32.762
67.1	0.5041	1.6433	3.3428	10.2203	19.2089	26.938	32.7594
67.2	0.5039	1.6441	3.343	10.2192	19.2095	26.9426	32.7519
67.3	0.5037	1.6405	3.3448	10.2157	19.2072	26.942	32.75
67.4	0.5032	1.6374	3.3485	10.2184	19.2074	26.9446	32.7503
67.5	0.4946	1.6411	3.348	10.2209	19.2031	26.9456	32.7562
67.6	0.4981	1.6423	3.3495	10.2271	19.2026	26.9458	32.7529
67.7	0.502	1.6417	3.3546	10.2303	19.2109	26.9486	32.7518
67.8	0.5073	1.6419	3.351	10.2309	19.2105	26.9516	32.7509
67.9	0.5058	1.6399	3.3543	10.2337	19.2076	26.9506	32.7522
68	0.5033	1.6422	3.3579	10.2388	19.2063	26.9491	32.7468
68.1	0.5043	1.6427	3.3526	10.2401	19.206	26.9545	32.7434
68.2	0.5028	1.64	3.3492	10.2363	19.2093	26.9588	32.7467
68.3	0.5057	1.6402	3.3512	10.2344	19.2048	26.9634	32.7506
68.4	0.5116	1.6394	3.3507	10.2393	19.2044	26.9688	32.7521
68.5	0.5163	1.6386	3.3494	10.2411	19.2047	26.9683	32.754
68.6	0.5191	1.6418	3.3422	10.2464	19.2046	26.9649	32.7558
68.7	0.5203	1.6422	3.3451	10.2425	19.2008	26.9645	32.7539
68.8	0.5189	1.639	3.34	10.2465	19.204	26.9684	32.7583
68.9	0.519	1.6371	3.3423	10.2435	19.208	26.9727	32.7588
69	0.5168	1.6375	3.3403	10.2443	19.2109	26.9768	32.7626
69.1	0.516	1.6377	3.3398	10.2438	19.2115	26.9851	32.7649
69.2	0.5159	1.6329	3.3433	10.2448	19.2131	26.9846	32.7646
69.3	0.5191	1.6271	3.345	10.2442	19.214	26.9897	32.7681
69.4	0.5218	1.6256	3.3472	10.2388	19.2105	26.9888	32.7703
69.5	0.5164	1.626	3.3449	10.2341	19.2095	26.9847	32.7733
69.6	0.515	1.6269	3.3444	10.233	19.2071	26.9875	32.7745
69.7	0.5153	1.6269	3.3483	10.2298	19.2061	26.9868	32.7749
69.8	0.5178	1.6261	3.351	10.2289	19.2071	26.9938	32.7803
69.9	0.5151	1.6289	3.351	10.235	19.2091	26.9992	32.7833
70	0.5145	1.629	3.3512	10.2387	19.2083	26.9997	32.7835
70.1	0.5167	1.6269	3.3511	10.2442	19.206	27.0033	32.7835
70.2	0.5166	1.6237	3.3499	10.244	19.207	27.0089	32.7839
70.3	0.5182	1.6228	3.3536	10.2404	19.2084	27.0166	32.7914
70.4	0.5186	1.6186	3.3579	10.238	19.2083	27.0187	32.7913
70.5	0.5172	1.6162	3.3625	10.2407	19.2086	27.024	32.7895
70.6	0.5159	1.6184	3.36	10.2456	19.2112	27.0289	32.7885
70.7	0.5122	1.616	3.3557	10.2415	19.2154	27.0296	32.7874
70.8	0.5128	1.6143	3.3539	10.2396	19.2182	27.0315	32.7859
70.9	0.5104	1.6153	3.3518	10.2425	19.2251	27.0392	32.7841
71	0.5095	1.6086	3.356	10.2449	19.222	27.0417	32.7881
71.1	0.5125	1.6114	3.3603	10.2491	19.2218	27.0425	32.791
71.2	0.5134	1.6121	3.3627	10.2528	19.2197	27.0457	32.7872
71.3	0.5079	1.6064	3.3633	10.2553	19.2243	27.0411	32.7872
71.4	0.5084	1.6104	3.3605	10.2567	19.2242	27.0387	32.7904
71.5	0.5063	1.6062	3.3607	10.2547	19.2237	27.0381	32.79
71.6	0.5021	1.5997	3.3591	10.2601	19.2244	27.0406	32.7912
71.7	0.5024	1.6024	3.3572	10.2555	19.2217	27.0432	32.7898
71.8	0.5024	1.6043	3.3577	10.2525	19.2203	27.0439	32.79
71.9	0.4971	1.6038	3.3519	10.2488	19.2232	27.0396	32.7862
72	0.4955	1.6078	3.3543	10.2477	19.2264	27.039	32.7854
72.1	0.4983	1.6041	3.3612	10.2442	19.2252	27.0393	32.7849
72.2	0.4977	1.5993	3.3605	10.2411	19.2289	27.0441	32.7853
72.3	0.4987	1.599	3.3626	10.2418	19.2325	27.0398	32.7848
72.4	0.4948	1.5966	3.3604	10.2457	19.2281	27.0377	32.7813
72.5	0.4948	1.5963	3.3603	10.2456	19.2271	27.0384	32.7816
72.6	0.4931	1.5962	3.3604	10.2436	19.229	27.0367	32.7833
72.7	0.4931	1.5993	3.3577	10.2464	19.2337	27.0374	32.7798
72.8	0.4951	1.5937	3.3604	10.2464	19.2372	27.0365	32.7771
72.9	0.4944	1.597	3.3598	10.2477	19.2375	27.0444	32.7698
73	0.4935	1.594	3.3643	10.2466	19.2325	27.0471	32.7711
73.1	0.4904	1.5935	3.3588	10.2476	19.2351	27.0479	32.7688
73.2	0.4879	1.5902	3.3616	10.243	19.2341	27.0502	32.7695
73.3	0.4823	1.591	3.3653	10.2417	19.2342	27.0475	32.773
73.4	0.486	1.5933	3.3679	10.2431	19.2379	27.0493	32.777
73.5	0.4823	1.5906	3.3657	10.2415	19.2366	27.0544	32.7767
73.6	0.4851	1.589	3.3626	10.241	19.2381	27.0578	32.7727
73.7	0.4824	1.5915	3.3608	10.2409	19.2425	27.0586	32.7734
73.8	0.4758	1.5914	3.3573	10.2428	19.2353	27.0574	32.7719
73.9	0.4746	1.5934	3.3602	10.2421	19.2362	27.0565	32.7701
74	0.4731	1.5906	3.3591	10.2428	19.2344	27.0569	32.7632
74.1	0.4693	1.587	3.3535	10.2415	19.2346	27.0522	32.7598
74.2	0.4659	1.588	3.3518	10.2459	19.2365	27.0511	32.7619
74.3	0.4653	1.5817	3.3554	10.2495	19.2333	27.0514	32.7564
74.4	0.4622	1.5853	3.3532	10.2531	19.2363	27.0484	32.7501
74.5	0.4596	1.5873	3.3523	10.2504	19.2391	27.0491	32.7511
74.6	0.4555	1.585	3.3521	10.2499	19.239	27.056	32.7495
74.7	0.453	1.5817	3.3564	10.2461	19.241	27.0605	32.7488
74.8	0.4528	1.5809	3.3498	10.2491	19.2385	27.0611	32.7498
74.9	0.4508	1.5825	3.3529	10.2485	19.2348	27.0563	32.7494
75	0.4505	1.5765	3.3523	10.2487	19.235	27.0583	32.7453
75.1	0.447	1.576	3.3518	10.2483	19.2374	27.0556	32.7441
75.2	0.4476	1.5733	3.3559	10.2512	19.2386	27.0513	32.7391
75.3	0.4393	1.5721	3.3566	10.2488	19.243	27.0534	32.7381
75.4	0.4356	1.5733	3.3531	10.2505	19.2481	27.0531	32.7344
75.5	0.4334	1.5739	3.35	10.2557	19.2565	27.0556	32.7356
75.6	0.4342	1.5723	3.3467	10.2563	19.2556	27.0588	32.7323
75.7	0.4374	1.5691	3.3456	10.2558	19.2568	27.0581	32.7344
75.8	0.4381	1.5664	3.3474	10.2542	19.2562	27.06	32.7377
75.9	0.4367	1.5615	3.3479	10.2535	19.2599	27.0595	32.7329
76	0.4353	1.5575	3.345	10.2529	19.2558	27.058	32.7345
76.1	0.4314	1.5593	3.3426	10.2535	19.2518	27.0562	32.7262
76.2	0.4281	1.5576	3.342	10.2484	19.2498	27.056	32.7232
76.3	0.4287	1.5566	3.3412	10.2506	19.2447	27.0537	32.7213
76.4	0.4266	1.5541	3.3387	10.2507	19.2434	27.0479	32.7129
76.5	0.4243	1.554	3.3356	10.253	19.2425	27.047	32.7138
76.6	0.4199	1.5549	3.3339	10.2506	19.2438	27.0412	32.7139
76.7	0.4183	1.5476	3.3372	10.2486	19.2426	27.0367	32.7112
76.8	0.4156	1.5494	3.3356	10.2516	19.2428	27.0338	32.7057
76.9	0.4151	1.5504	3.3344	10.2506	19.2442	27.0305	32.712
77	0.4153	1.5509	3.33	10.2489	19.2413	27.0261	32.7132
77.1	0.4126	1.5543	3.3331	10.2456	19.2418	27.0256	32.713
77.2	0.4031	1.5538	3.3346	10.2458	19.2409	27.0239	32.7115
77.3	0.4048	1.5533	3.3361	10.2462	19.2456	27.0218	32.7151
77.4	0.4061	1.5567	3.3356	10.2418	19.2439	27.0164	32.7149
77.5	0.4059	1.5534	3.3359	10.2368	19.2456	27.0204	32.716
77.6	0.4105	1.5536	3.3396	10.2393	19.2431	27.0172	32.7167
77.7	0.4096	1.5559	3.343	10.2368	19.239	27.014	32.7118
77.8	0.4128	1.5535	3.3416	10.2421	19.2378	27.0093	32.714
77.9	0.4127	1.553	3.343	10.2423	19.241	27.007	32.7123
78	0.4125	1.5529	3.3474	10.2418	19.2424	27.0096	32.7118
78.1	0.412	1.5495	3.3502	10.2438	19.2452	27.0043	32.7083
78.2	0.4115	1.5535	3.3495	10.2439	19.2454	27.0016	32.712
78.3	0.4141	1.5527	3.3483	10.245	19.2434	26.9978	32.7137
78.4	0.4164	1.549	3.3462	10.2418	19.2379	27.0026	32.7148
78.5	0.4142	1.5535	3.3468	10.2415	19.2383	27.0053	32.7145
78.6	0.4135	1.5497	3.3454	10.2422	19.2379	27.0052	32.7136
78.7	0.4128	1.5514	3.3489	10.2434	19.2422	27.0051	32.7076
78.8	0.4134	1.5474	3.352	10.2396	19.2451	27.0071	32.7067
78.9	0.416	1.5473	3.3476	10.2429	19.2482	27.0081	32.7105
79	0.4184	1.5416	3.3482	10.2458	19.2474	27.0019	32.7117
79.1	0.4198	1.5451	3.3469	10.2433	19.2488	26.999	32.7103
79.2	0.4193	1.5434	3.3464	10.2457	19.2435	27.0017	32.708
79.3	0.4169	1.5415	3.3448	10.25	19.2425	27.0007	32.7057
79.4	0.4205	1.5405	3.3401	10.2502	19.2393	26.9996	32.7024
79.5	0.4161	1.5395	3.3369	10.2508	19.239	26.9966	32.6974
79.6	0.4195	1.5422	3.3323	10.2488	19.2423	26.9908	32.6945
79.7	0.4239	1.5417	3.3325	10.2491	19.2444	26.985	32.6942
79.8	0.4233	1.5361	3.3317	10.2481	19.2419	26.9883	32.6932
79.9	0.4283	1.5308	3.3371	10.2453	19.2463	26.9907	32.6903
80	0.4263	1.5292	3.3344	10.2448	19.2463	26.9934	32.6905
80.1	0.4337	1.5294	3.3365	10.2405	19.2494	26.9955	32.6925
80.2	0.4389	1.5306	3.3398	10.2376	19.2509	26.9948	32.6938
80.3	0.446	1.5258	3.3416	10.2314	19.2472	26.9934	32.695
80.4	0.4432	1.5249	3.3424	10.2295	19.2483	26.9909	32.6937
80.5	0.4384	1.5218	3.3411	10.2277	19.2498	26.9914	32.6958
80.6	0.436	1.518	3.3419	10.2287	19.2545	26.9894	32.6979
80.7	0.4346	1.5257	3.3421	10.2282	19.2546	26.982	32.6958
80.8	0.4365	1.5279	3.3416	10.2296	19.2577	26.9799	32.6903
80.9	0.4361	1.5238	3.3446	10.2254	19.2598	26.9826	32.6883
81	0.4358	1.5207	3.3446	10.2195	19.2611	26.9845	32.6851
81.1	0.4368	1.5284	3.3443	10.2222	19.2594	26.9795	32.688
81.2	0.443	1.5313	3.3476	10.2205	19.263	26.9819	32.6837
81.3	0.4447	1.529	3.3472	10.2167	19.2682	26.9828	32.6824
81.4	0.4478	1.53	3.3493	10.2157	19.2647	26.9777	32.6778
81.5	0.4523	1.5307	3.3495	10.2094	19.2658	26.9778	32.6801
81.6	0.4535	1.5287	3.3526	10.2121	19.2621	26.9728	32.6779
81.7	0.4479	1.5293	3.3592	10.2128	19.2622	26.9699	32.6811
81.8	0.4405	1.526	3.3647	10.2119	19.2619	26.9721	32.6788
81.9	0.4393	1.5256	3.3622	10.2177	19.2627	26.9739	32.6739
82	0.442	1.5249	3.3586	10.2213	19.263	26.9756	32.6727
82.1	0.4402	1.5282	3.3581	10.2192	19.2667	26.9723	32.67
82.2	0.4449	1.5251	3.3588	10.2173	19.2685	26.9705	32.6728
82.3	0.4471	1.5273	3.3629	10.2185	19.2743	26.9694	32.679
82.4	0.4457	1.5273	3.3623	10.2166	19.2789	26.9669	32.6787
82.5	0.4438	1.5272	3.3641	10.2149	19.278	26.969	32.6818
82.6	0.4452	1.527	3.3645	10.2147	19.2771	26.9714	32.6828
82.7	0.4463	1.5238	3.365	10.2153	19.2812	26.974	32.6826
82.8	0.4475	1.5271	3.3637	10.2089	19.2816	26.9712	32.6791
82.9	0.4485	1.5219	3.3625	10.2067	19.2766	26.9764	32.6778
83	0.4489	1.5204	3.3649	10.2072	19.2775	26.9824	32.6708
83.1	0.4443	1.5171	3.3707	10.2093	19.2802	26.9859	32.6684
83.2	0.4469	1.5165	3.3694	10.2107	19.2802	26.9859	32.6638
83.3	0.4535	1.5166	3.3657	10.2087	19.2836	26.9897	32.6639
83.4	0.4556	1.512	3.3691	10.2047	19.2814	26.9938	32.6627
83.5	0.4546	1.511	3.3698	10.2079	19.2801	27.0002	32.6568
83.6	0.4579	1.5114	3.3721	10.2091	19.2802	26.9986	32.6576
83.7	0.4504	1.5155	3.3704	10.2104	19.2825	27.0038	32.6608
83.8	0.4509	1.5188	3.3684	10.2129	19.2848	27.005	32.6623
83.9	0.4413	1.521	3.3691	10.2109	19.289	27.0051	32.6618
84	0.4399	1.5202	3.3678	10.2105	19.2881	27.0085	32.6584
84.1	0.4449	1.5216	3.3682	10.2139	19.2874	27.0131	32.6535
84.2	0.4444	1.5233	3.3645	10.2129	19.2879	27.0217	32.6513
84.3	0.4431	1.5208	3.3571	10.212	19.2921	27.0278	32.6461
84.4	0.4422	1.5236	3.35	10.212	19.292	27.0336	32.6445
84.5	0.4411	1.5185	3.3492	10.2134	19.2935	27.0374	32.6428
84.6	0.4471	1.5131	3.3446	10.213	19.2983	27.0403	32.6382
84.7	0.4484	1.5133	3.3447	10.2116	19.3001	27.0443	32.6374
84.8	0.4442	1.5149	3.3448	10.2127	19.2978	27.0421	32.6385
84.9	0.4428	1.5131	3.3412	10.2156	19.299	27.0406	32.6442
85	0.4365	1.5112	3.3441	10.2123	19.2968	27.0417	32.64
85.1	0.4334	1.5131	3.3406	10.2056	19.2983	27.0463	32.6359
85.2	0.4343	1.5084	3.3352	10.2083	19.3002	27.0397	32.6311
85.3	0.4379	1.5047	3.3365	10.2075	19.3043	27.0348	32.6303
85.4	0.438	1.505	3.3384	10.2091	19.3086	27.0388	32.6332
85.5	0.4382	1.5038	3.3413	10.2091	19.3105	27.0402	32.6305
85.6	0.4408	1.5037	3.3394	10.2065	19.3102	27.0449	32.6289
85.7	0.4397	1.4971	3.3399	10.2115	19.3091	27.0476	32.6261
85.8	0.4377	1.496	3.3393	10.2112	19.3056	27.0559	32.6241
85.9	0.437	1.4976	3.3398	10.2079	19.305	27.0551	32.6224
86	0.4325	1.4987	3.3395	10.2091	19.3064	27.0545	32.6216
86.1	0.4291	1.4932	3.3364	10.2082	19.3005	27.0517	32.615
86.2	0.4223	1.4924	3.3353	10.2136	19.3017	27.0536	32.611
86.3	0.4209	1.4874	3.3296	10.2129	19.3032	27.055	32.6104
86.4	0.4191	1.4864	3.3323	10.2156	19.3061	27.0511	32.6066
86.5	0.4208	1.4909	3.3299	10.2147	19.3075	27.0546	32.606
86.6	0.4248	1.4903	3.3291	10.2133	19.3054	27.0526	32.6046
86.7	0.4248	1.4886	3.3275	10.2103	19.3053	27.0535	32.6024
86.8	0.4285	1.4803	3.3263	10.2064	19.3088	27.0587	32.6035
86.9	0.428	1.4782	3.324	10.2023	19.3064	27.0603	32.6022
87	0.4252	1.4812	3.3225	10.2055	19.3104	27.0611	32.6037
87.1	0.4233	1.4867	3.3217	10.2077	19.3092	27.0612	32.607
87.2	0.4165	1.4854	3.3201	10.2043	19.3098	27.061	32.6055
87.3	0.4136	1.4829	3.3174	10.2043	19.3041	27.0627	32.6049
87.4	0.4123	1.4873	3.3138	10.2091	19.3035	27.0656	32.6057
87.5	0.4141	1.4899	3.3107	10.2096	19.3034	27.0705	32.6047
87.6	0.4119	1.488	3.3102	10.2155	19.2992	27.0707	32.6017
87.7	0.4072	1.4902	3.3114	10.2076	19.2997	27.0762	32.596
87.8	0.4104	1.4916	3.3099	10.2081	19.3023	27.0775	32.5931
87.9	0.4131	1.4928	3.3102	10.2102	19.3035	27.0725	32.5908
88	0.4094	1.4888	3.3117	10.2091	19.3018	27.0708	32.5827
88.1	0.4074	1.4867	3.3164	10.2091	19.3018	27.0678	32.581
88.2	0.4088	1.4852	3.3168	10.211	19.2974	27.0708	32.5803
88.3	0.4097	1.4842	3.3135	10.2131	19.3004	27.0747	32.5857
88.4	0.4102	1.4795	3.3118	10.2162	19.2972	27.0733	32.5829
88.5	0.4069	1.4816	3.3142	10.2167	19.2942	27.0753	32.5794
88.6	0.414	1.4837	3.3141	10.2191	19.2942	27.0792	32.5794
88.7	0.4135	1.4847	3.3151	10.2193	19.2975	27.0786	32.5786
88.8	0.4166	1.4847	3.3095	10.2199	19.2948	27.0779	32.5729
88.9	0.414	1.4802	3.3091	10.2211	19.2929	27.0832	32.575
89	0.4112	1.4826	3.3114	10.2227	19.2988	27.0815	32.5736
89.1	0.4109	1.4825	3.3067	10.2249	19.2976	27.0829	32.5725
89.2	0.4139	1.4845	3.3054	10.2251	19.2977	27.0854	32.5719
89.3	0.4129	1.4827	3.3064	10.2266	19.2984	27.0818	32.5692
89.4	0.4114	1.4793	3.3064	10.2257	19.2955	27.078	32.5689
89.5	0.4043	1.4801	3.2984	10.2265	19.2968	27.0723	32.5669
89.6	0.4043	1.4786	3.2985	10.2268	19.3036	27.0724	32.5626
89.7	0.3999	1.4794	3.297	10.2281	19.3023	27.0716	32.5571
89.8	0.404	1.4789	3.293	10.2302	19.2996	27.0682	32.5554
89.9	0.4029	1.4691	3.2929	10.2237	19.2986	27.0684	32.556
90	0.4062	1.4647	3.2935	10.2246	19.2966	27.0719	32.5549
90.1	0.4089	1.4653	3.2908	10.226	19.2998	27.0671	32.5582
90.2	0.412	1.4632	3.2873	10.2241	19.2981	27.0642	32.5632
90.3	0.4127	1.4601	3.286	10.2263	19.2979	27.0606	32.5617
90.4	0.4124	1.4572	3.286	10.2281	19.3005	27.0559	32.5607
90.5	0.4124	1.4541	3.2908	10.2298	19.3033	27.05	32.5576
90.6	0.4084	1.4585	3.2934	10.232	19.306	27.0452	32.5521
90.7	0.4007	1.4587	3.294	10.233	19.3054	27.0406	32.5536
90.8	0.3973	1.4581	3.2952	10.2358	19.3084	27.0355	32.5508
90.9	0.3988	1.4526	3.2895	10.2352	19.3107	27.0352	32.5512
91	0.3959	1.4527	3.2903	10.2274	19.3104	27.0373	32.5438
91.1	0.3968	1.4577	3.2911	10.2298	19.3119	27.0337	32.5412
91.2	0.3945	1.4528	3.2919	10.2301	19.3099	27.0322	32.539
91.3	0.3904	1.4537	3.2956	10.2348	19.3069	27.0409	32.5426
91.4	0.392	1.457	3.3005	10.2307	19.3057	27.0431	32.5431
91.5	0.3932	1.4632	3.296	10.2293	19.3025	27.0412	32.5375
91.6	0.3893	1.4632	3.2987	10.2331	19.3021	27.0421	32.5377
91.7	0.3875	1.4635	3.2969	10.2337	19.3006	27.0424	32.5381
91.8	0.3846	1.4695	3.2947	10.2313	19.3	27.0381	32.54
91.9	0.3821	1.4682	3.2972	10.2287	19.3014	27.0317	32.5369
92	0.3817	1.4678	3.297	10.2318	19.3052	27.0324	32.5372
92.1	0.3854	1.4659	3.2933	10.2327	19.3025	27.0322	32.5359
92.2	0.3901	1.4668	3.2937	10.2362	19.3079	27.0324	32.5378
92.3	0.3935	1.4706	3.2934	10.2331	19.3093	27.0322	32.5373
92.4	0.389	1.4786	3.2986	10.2366	19.3089	27.0331	32.5355
92.5	0.3885	1.4802	3.2975	10.2383	19.3054	27.0365	32.5381
92.6	0.3955	1.4762	3.2995	10.24	19.3061	27.0383	32.5367
92.7	0.3951	1.4733	3.3049	10.2398	19.3084	27.0422	32.5324
92.8	0.392	1.4732	3.3075	10.2406	19.3084	27.0428	32.5314
92.9	0.3868	1.4746	3.3073	10.2433	19.3056	27.0387	32.5284
93	0.384	1.4762	3.3084	10.2502	19.3053	27.0379	32.5298
93.1	0.381	1.4718	3.308	10.2497	19.3055	27.0356	32.5217
93.2	0.3811	1.4686	3.3048	10.2467	19.3064	27.0375	32.519
93.3	0.3805	1.4645	3.3055	10.2487	19.3042	27.0381	32.517
93.4	0.3804	1.4681	3.308	10.2487	19.3049	27.0369	32.5163
93.5	0.3737	1.4657	3.3114	10.25	19.3034	27.0349	32.5123
93.6	0.375	1.4638	3.3114	10.2505	19.3052	27.0335	32.5096
93.7	0.3753	1.4614	3.3103	10.2539	19.3062	27.0346	32.5112
93.8	0.3786	1.4563	3.3062	10.2556	19.3071	27.0316	32.5078
93.9	0.3801	1.4522	3.3019	10.2546	19.3069	27.0308	32.5063
94	0.3825	1.4502	3.298	10.2521	19.3087	27.0342	32.5056
94.1	0.3853	1.4533	3.2985	10.2528	19.3091	27.0324	32.5112
94.2	0.3868	1.4549	3.2954	10.2528	19.3086	27.0322	32.5115
94.3	0.3846	1.4551	3.2977	10.2496	19.3146	27.0327	32.5076
94.4	0.3826	1.4553	3.2979	10.2483	19.3128	27.0288	32.5012
94.5	0.378	1.4572	3.2977	10.2428	19.3132	27.0266	32.4963
94.6	0.3813	1.4542	3.2952	10.2411	19.3189	27.0272	32.4991
94.7	0.3796	1.4474	3.2986	10.2437	19.3202	27.019	32.4998
94.8	0.3823	1.4456	3.2961	10.2437	19.3198	27.0156	32.4929
94.9	0.378	1.4485	3.2981	10.2459	19.3253	27.0168	32.4925
95	0.3786	1.449	3.2922	10.2469	19.3309	27.0169	32.4886
95.1	0.3838	1.4467	3.2913	10.2501	19.3302	27.0185	32.4924
95.2	0.3818	1.4456	3.2942	10.2494	19.3309	27.0178	32.4916
95.3	0.381	1.443	3.2894	10.2484	19.3287	27.0141	32.4891
95.4	0.3778	1.4393	3.2862	10.2425	19.3349	27.0158	32.4921
95.5	0.3742	1.4427	3.283	10.2442	19.3369	27.0204	32.4893
95.6	0.3746	1.4443	3.2853	10.2455	19.3327	27.0243	32.4857
95.7	0.373	1.4408	3.2831	10.243	19.3296	27.0253	32.4886
95.8	0.3722	1.4384	3.282	10.2419	19.3299	27.0263	32.4865
95.9	0.3738	1.4374	3.2828	10.2368	19.3339	27.0282	32.4814
96	0.3732	1.4405	3.2814	10.241	19.334	27.0278	32.4765
96.1	0.3742	1.4366	3.2825	10.2375	19.3351	27.0288	32.4755
96.2	0.3731	1.4352	3.2802	10.2353	19.3327	27.0346	32.4705
96.3	0.3657	1.4353	3.2779	10.2327	19.3382	27.0375	32.467
96.4	0.3653	1.4382	3.2764	10.2304	19.3399	27.0359	32.4665
96.5	0.3689	1.4388	3.2803	10.2331	19.3376	27.0432	32.4666
96.6	0.3645	1.4376	3.2802	10.2328	19.3396	27.0453	32.4663
96.7	0.3663	1.4329	3.2808	10.2307	19.3404	27.0462	32.4673
96.8	0.3678	1.4364	3.2897	10.2309	19.3398	27.0496	32.4652
96.9	0.3653	1.4341	3.287	10.231	19.3419	27.0519	32.4656
97	0.3633	1.4342	3.2902	10.2377	19.342	27.0542	32.4643
97.1	0.3643	1.4342	3.2912	10.2442	19.3428	27.0543	32.463
97.2	0.3633	1.434	3.2902	10.2486	19.3431	27.0592	32.4653
97.3	0.3657	1.4357	3.2909	10.2495	19.3441	27.0588	32.4682
97.4	0.3674	1.436	3.2907	10.2504	19.3491	27.0531	32.4677
97.5	0.3708	1.4356	3.288	10.2547	19.3531	27.056	32.473
97.6	0.3726	1.4313	3.2892	10.2579	19.3538	27.0538	32.476
97.7	0.3741	1.4323	3.2871	10.2524	19.3541	27.0523	32.4738
97.8	0.3726	1.428	3.2858	10.2545	19.3533	27.0483	32.4706
97.9	0.3729	1.426	3.2868	10.2549	19.3546	27.0518	32.464
98	0.3717	1.4246	3.2842	10.2541	19.357	27.0521	32.4671
98.1	0.3703	1.423	3.2863	10.2552	19.3562	27.0496	32.4673
98.2	0.364	1.4237	3.2838	10.2516	19.3593	27.0484	32.4683
98.3	0.3607	1.426	3.2826	10.2489	19.3581	27.0496	32.4702
98.4	0.3571	1.4242	3.2839	10.2499	19.3585	27.046	32.4713
98.5	0.3563	1.4168	3.2803	10.2526	19.3569	27.0459	32.4764
98.6	0.351699	1.4139	3.2779	10.253	19.3601	27.0466	32.4767
98.7	0.340401	1.4202	3.2729	10.2534	19.3629	27.0447	32.4735
98.8	0.3384	1.4229	3.2676	10.2559	19.3607	27.0443	32.4735
98.9	0.341	1.4253	3.2706	10.2595	19.3584	27.0443	32.4712
99	0.3414	1.4223	3.2703	10.2577	19.3548	27.0436	32.4723
99.1	0.337	1.4181	3.2725	10.2537	19.3528	27.0473	32.4717
99.2	0.3428	1.4213	3.2753	10.2537	19.3519	27.0491	32.476
99.3	0.3453	1.422	3.2806	10.2557	19.3539	27.0513	32.4755
99.4	0.3457	1.4255	3.2799	10.2529	19.3589	27.0529	32.4747
99.5	0.3438	1.4192	3.2782	10.253	19.3619	27.0528	32.4773
99.6	0.346	1.4187	3.2742	10.248	19.3639	27.0509	32.4757
99.7	0.3414	1.4162	3.2723	10.2486	19.3639	27.0485	32.4781
99.8	0.336999	1.4131	3.2723	10.2454	19.3668	27.0469	32.4736
99.9	0.3272	1.4161	3.2771	10.2444	19.3699	27.051	32.4746
100	0.3221	1.4171	3.2766	10.2424	19.3704	27.0556	32.4729
100.1	0.3205	1.417	3.2824	10.2489	19.3692	27.0609	32.4715
100.2	0.3207	1.416	3.285	10.2511	19.3717	27.0626	32.474
100.3	0.3217	1.4193	3.2834	10.2541	19.3734	27.0602	32.4749
100.4	0.3256	1.4152	3.2831	10.2533	19.3732	27.0616	32.4751
100.5	0.3236	1.4158	3.2851	10.2555	19.3777	27.067	32.4749
100.6	0.3267	1.4101	3.2821	10.2577	19.3777	27.0703	32.477
100.7	0.3258	1.4094	3.28	10.2653	19.3738	27.0719	32.4724
100.8	0.3233	1.4112	3.2791	10.2615	19.3734	27.0769	32.4654
100.9	0.3216	1.4071	3.2797	10.2589	19.3716	27.0789	32.469
101	0.3197	1.4076	3.2796	10.2569	19.371	27.0809	32.471
101.1	0.3152	1.41	3.2806	10.256	19.3702	27.0777	32.4707
101.2	0.307	1.4065	3.2847	10.2551	19.3729	27.0788	32.4701
101.3	0.3013	1.406	3.2838	10.2559	19.3752	27.0785	32.4686
101.4	0.3006	1.4065	3.2877	10.2553	19.379	27.0792	32.4719
101.5	0.3014	1.4099	3.2865	10.2585	19.3722	27.0831	32.4734
101.6	0.3052	1.4033	3.2859	10.2584	19.3738	27.0847	32.4742
101.7	0.3033	1.3969	3.2837	10.2571	19.3753	27.0861	32.4728
101.8	0.3013	1.3978	3.284	10.2595	19.3764	27.0839	32.4716
101.9	0.302	1.3957	3.2832	10.261	19.3771	27.0837	32.4773
102	0.298	1.3955	3.2823	10.2638	19.3775	27.084	32.4777
102.1	0.3025	1.396	3.2872	10.2643	19.379	27.085	32.4759
102.2	0.3042	1.396	3.284	10.2673	19.3815	27.0863	32.4709
102.3	0.2989	1.397	3.2878	10.2684	19.3825	27.0885	32.4742
102.4	0.2997	1.3952	3.2942	10.2683	19.3815	27.0895	32.4712
102.5	0.3008	1.3912	3.2945	10.2666	19.3818	27.0911	32.4709
102.6	0.2956	1.3906	3.2956	10.2619	19.3789	27.09	32.4739
102.7	0.2966	1.3917	3.2999	10.2608	19.3775	27.0939	32.4755
102.8	0.2945	1.394	3.3012	10.261	19.3769	27.0962	32.4805
102.9	0.2988	1.3922	3.2944	10.2563	19.3774	27.098	32.4811
103	0.3028	1.3934	3.296	10.2525	19.3697	27.0956	32.479
103.1	0.3067	1.3924	3.297	10.2493	19.3675	27.0918	32.4759
103.2	0.3069	1.3894	3.2976	10.2489	19.3632	27.0946	32.4757
103.3	0.3056	1.3875	3.2934	10.242	19.3653	27.0966	32.4744
103.4	0.3039	1.3884	3.289	10.2373	19.3693	27.0964	32.474
103.5	0.3023	1.3858	3.2886	10.2312	19.3676	27.0961	32.4704
103.6	0.29	1.3844	3.2895	10.2313	19.3635	27.0964	32.4619
103.7	0.2909	1.381	3.2918	10.2289	19.3647	27.1024	32.4569
103.8	0.2918	1.3731	3.2896	10.2316	19.3649	27.1025	32.4572
103.9	0.2899	1.373	3.2884	10.2296	19.3651	27.1046	32.4561
104	0.288	1.3728	3.288	10.2256	19.3681	27.1053	32.4606
104.1	0.2864	1.3696	3.2868	10.2268	19.3662	27.1082	32.4583
104.2	0.2861	1.3706	3.2865	10.2271	19.3651	27.1076	32.4545
104.3	0.2896	1.368	3.2887	10.2288	19.3643	27.1085	32.453
104.4	0.2872	1.362	3.2908	10.2265	19.3658	27.1078	32.4504
104.5	0.2861	1.3583	3.2861	10.2241	19.365	27.1094	32.4479
104.6	0.2792	1.3613	3.2922	10.2203	19.3661	27.1103	32.4413
104.7	0.2784	1.3602	3.2916	10.2199	19.3632	27.1147	32.4344
104.8	0.2781	1.3512	3.2958	10.2169	19.3597	27.112	32.435
104.9	0.2755	1.346	3.2967	10.2148	19.3615	27.1129	32.4345
105	0.2756	1.3425	3.2933	10.2112	19.3597	27.1114	32.4361
105.1	0.2752	1.3443	3.2932	10.2131	19.362	27.1136	32.437
105.2	0.2764	1.3453	3.2898	10.2139	19.3658	27.1113	32.4345
105.3	0.2721	1.3419	3.2846	10.2134	19.3629	27.1112	32.4296
105.4	0.2688	1.339	3.281	10.2118	19.3624	27.1083	32.4338
105.5	0.2699	1.3365	3.281	10.2112	19.3556	27.1087	32.4353
105.6	0.2695	1.3333	3.2762	10.2102	19.3557	27.1058	32.4342
105.7	0.2695	1.3307	3.2774	10.2113	19.355	27.1072	32.4323
105.8	0.271	1.3307	3.2815	10.2127	19.3563	27.1103	32.4289
105.9	0.2733	1.3308	3.2819	10.2111	19.355	27.1088	32.4312
106	0.2812	1.3275	3.2796	10.2118	19.3518	27.1025	32.4331
106.1	0.282	1.3235	3.2813	10.2141	19.3526	27.0936	32.4302
106.2	0.2779	1.3246	3.2749	10.2075	19.3525	27.0885	32.4276
106.3	0.2708	1.3232	3.2681	10.2045	19.3474	27.0864	32.4238
106.4	0.2627	1.3223	3.2708	10.1989	19.3438	27.088	32.4227
106.5	0.2573	1.3228	3.2709	10.2018	19.3406	27.086	32.4285
106.6	0.2556	1.322	3.2705	10.2037	19.3393	27.0826	32.4276
106.7	0.2567	1.3263	3.269	10.1988	19.3401	27.0823	32.4256
106.8	0.2514	1.3235	3.2701	10.1904	19.3411	27.0802	32.4303
106.9	0.2495	1.3246	3.2626	10.186	19.3462	27.0806	32.4316
107	0.2454	1.3276	3.2638	10.187	19.3508	27.0841	32.4327
107.1	0.2464	1.3252	3.2617	10.1852	19.3461	27.0853	32.4319
107.2	0.2491	1.3224	3.2637	10.1831	19.3487	27.0883	32.4337
107.3	0.2514	1.3269	3.2557	10.1804	19.3406	27.0852	32.431
107.4	0.254	1.3247	3.2543	10.1737	19.3351	27.0842	32.4286
107.5	0.2535	1.3213	3.2551	10.1749	19.3358	27.0824	32.4242
107.6	0.2532	1.3204	3.2566	10.1736	19.3374	27.0815	32.4181
107.7	0.2522	1.324	3.2581	10.1684	19.3352	27.0755	32.4142
107.8	0.2565	1.3284	3.2586	10.1694	19.3366	27.0735	32.4181
107.9	0.2583	1.331	3.256	10.1677	19.3363	27.0776	32.4128
108	0.2571	1.3306	3.2577	10.1641	19.3354	27.0827	32.4076
108.1	0.261099	1.3259	3.2578	10.1671	19.3316	27.0863	32.4051
108.2	0.254201	1.3239	3.2527	10.1695	19.3333	27.0849	32.4066
108.3	0.251	1.3263	3.2533	10.17	19.3309	27.0819	32.4062
108.4	0.2515	1.3227	3.2493	10.1731	19.3332	27.0822	32.4029
108.5	0.2493	1.325	3.2395	10.1782	19.3306	27.0774	32.4029
108.6	0.2463	1.3272	3.2417	10.1808	19.3304	27.0779	32.4005
108.7	0.2456	1.3244	3.2361	10.1824	19.3351	27.0742	32.3954
108.8	0.2452	1.3269	3.2269	10.1858	19.333	27.0735	32.3928
108.9	0.2461	1.3272	3.2198	10.1883	19.3311	27.0742	32.3868
109	0.2427	1.3231	3.2191	10.1928	19.3294	27.0701	32.3831
109.1	0.241	1.3194	3.2171	10.1935	19.3303	27.0693	32.3811
109.2	0.2355	1.3187	3.2143	10.1951	19.3315	27.0712	32.3826
109.3	0.2347	1.3179	3.2096	10.1956	19.337	27.0725	32.3832
109.4	0.2389	1.3157	3.2147	10.1994	19.332	27.0679	32.3817
109.5	0.2411	1.3136	3.216	10.2034	19.3289	27.0694	32.3771
109.6	0.2467	1.315	3.2135	10.2095	19.3263	27.0715	32.3758
109.7	0.248	1.3127	3.21	10.207	19.3289	27.0661	32.3758
109.8	0.2408	1.3138	3.2062	10.2079	19.33	27.0587	32.3731
109.9	0.2383	1.3211	3.2062	10.2081	19.3325	27.0575	32.373
110	0.2388	1.3204	3.21	10.207	19.3348	27.0543	32.3774
110.1	0.2383	1.3186	3.2125	10.2095	19.3322	27.0516	32.3752
110.2	0.239	1.3251	3.2123	10.2114	19.3348	27.0511	32.3766
110.3	0.238	1.3259	3.2074	10.2113	19.3354	27.0511	32.3779
110.4	0.2401	1.3295	3.2059	10.2108	19.3303	27.0501	32.3759
110.5	0.2402	1.3303	3.2056	10.2153	19.3309	27.0524	32.3755
110.6	0.2372	1.3293	3.2041	10.2185	19.3273	27.0536	32.3745
110.7	0.2413	1.3272	3.1971	10.2186	19.3311	27.0536	32.371
110.8	0.2417	1.3276	3.196	10.2212	19.3331	27.0552	32.372
110.9	0.2464	1.3291	3.1949	10.2236	19.3332	27.058	32.3727
111	0.2532	1.3327	3.194	10.2257	19.333	27.0596	32.3682
111.1	0.25	1.3361	3.1928	10.2222	19.3358	27.0621	32.3636
111.2	0.2506	1.3345	3.1937	10.2234	19.3366	27.061	32.3591
111.3	0.2531	1.3364	3.1928	10.2257	19.3392	27.0647	32.3595
111.4	0.2558	1.3339	3.196	10.2256	19.3437	27.0665	32.3569
111.5	0.2574	1.3343	3.1945	10.2282	19.3409	27.0672	32.3463
111.6	0.2574	1.3301	3.1906	10.2248	19.3442	27.0645	32.3437
111.7	0.2565	1.3299	3.1911	10.2251	19.3445	27.0703	32.3413
111.8	0.2568	1.3306	3.1888	10.2243	19.3451	27.0738	32.3469
111.9	0.259	1.3294	3.1849	10.2223	19.3456	27.0728	32.3429
112	0.2583	1.3289	3.1836	10.2212	19.3453	27.0763	32.3382
112.1	0.2562	1.3323	3.1792	10.2228	19.3459	27.0763	32.3368
112.2	0.2607	1.3358	3.1749	10.2202	19.3483	27.0874	32.3363
112.3	0.2643	1.3354	3.1759	10.2247	19.3489	27.0894	32.335
112.4	0.2642	1.3356	3.1754	10.2232	19.3494	27.0938	32.3313
112.5	0.2642	1.3325	3.1718	10.2267	19.3517	27.0968	32.3323
112.6	0.2668	1.3329	3.1703	10.2307	19.3523	27.0938	32.3238
112.7	0.2676	1.332	3.1679	10.2278	19.3495	27.0955	32.325
112.8	0.268	1.3304	3.1716	10.232	19.3487	27.0979	32.3214
112.9	0.2679	1.3304	3.1704	10.2348	19.3515	27.1017	32.3149
113	0.2666	1.3274	3.1695	10.2411	19.3467	27.1007	32.3139
113.1	0.2664	1.3261	3.1701	10.2433	19.3429	27.0993	32.3062
113.2	0.2645	1.3237	3.1717	10.2411	19.344	27.0942	32.2998
113.3	0.2604	1.3188	3.1681	10.2426	19.3412	27.0916	32.2955
113.4	0.2601	1.3172	3.1721	10.2426	19.3477	27.0922	32.2941
113.5	0.2609	1.3121	3.1736	10.2479	19.3536	27.0888	32.2954
113.6	0.2627	1.3137	3.168	10.2483	19.3508	27.0918	32.298
113.7	0.2652	1.3123	3.1653	10.2524	19.3472	27.0917	32.2976
113.8	0.263	1.3095	3.1654	10.2575	19.3442	27.0955	32.3008
113.9	0.2641	1.3039	3.1657	10.258	19.3446	27.0995	32.2987
114	0.2636	1.3022	3.168	10.259	19.3447	27.0939	32.3038
114.1	0.2602	1.301	3.1666	10.2616	19.3428	27.088	32.3003
114.2	0.2568	1.3058	3.1684	10.2561	19.3429	27.0848	32.3008
114.3	0.2576	1.308	3.1677	10.2478	19.3426	27.0876	32.2992
114.4	0.2558	1.3077	3.1654	10.2437	19.3394	27.0916	32.2984
114.5	0.2562	1.3082	3.1667	10.2399	19.3332	27.0869	32.2969
114.6	0.2558	1.3049	3.1733	10.2345	19.3349	27.0839	32.2971
114.7	0.2547	1.3033	3.1724	10.2363	19.3291	27.081	32.3055
114.8	0.2531	1.3046	3.1719	10.2366	19.3278	27.0826	32.3086
114.9	0.2547	1.2957	3.1744	10.2291	19.3321	27.0812	32.307
115	0.254	1.2948	3.1744	10.2289	19.3358	27.0813	32.3052
115.1	0.249	1.2948	3.1773	10.2258	19.336	27.078	32.3035
115.2	0.2454	1.2962	3.1768	10.2256	19.338	27.0829	32.3031
115.3	0.2465	1.298	3.1771	10.2215	19.3388	27.0867	32.305
115.4	0.2403	1.3018	3.1778	10.2179	19.3371	27.0805	32.3049
115.5	0.2368	1.3052	3.1743	10.22	19.3438	27.0824	32.3046
115.6	0.232	1.3071	3.1746	10.2181	19.3469	27.0788	32.3071
115.7	0.2269	1.3091	3.1722	10.2168	19.3474	27.0797	32.3096
115.8	0.2254	1.3081	3.1691	10.2179	19.3467	27.085	32.3075
115.9	0.2269	1.3073	3.1699	10.2166	19.3458	27.0918	32.3097
116	0.2281	1.3023	3.1672	10.2118	19.3475	27.0908	32.3069
116.1	0.2249	1.305	3.1679	10.2111	19.3485	27.0925	32.3007
116.2	0.2266	1.3022	3.1635	10.2075	19.3489	27.0943	32.3007
116.3	0.227	1.2967	3.1619	10.2061	19.3455	27.0919	32.2993
116.4	0.224	1.2911	3.1621	10.2073	19.3483	27.0929	32.2916
116.5	0.2198	1.2871	3.1635	10.2082	19.3528	27.0935	32.2894
116.6	0.2194	1.2912	3.1603	10.2058	19.3507	27.0909	32.2896
116.7	0.219	1.291	3.1643	10.2033	19.3511	27.0907	32.291
116.8	0.2183	1.2892	3.1668	10.1978	19.3467	27.0918	32.2957
116.9	0.2224	1.2893	3.1689	10.1913	19.3492	27.0856	32.2886
117	0.217	1.2926	3.1638	10.1915	19.3504	27.0871	32.2927
117.1	0.2095	1.2885	3.1676	10.1884	19.3505	27.0859	32.2888
117.2	0.2106	1.2856	3.1598	10.1887	19.3499	27.0854	32.2903
117.3	0.2059	1.2853	3.1569	10.1861	19.3459	27.081	32.2954
117.4	0.2033	1.2856	3.156	10.1892	19.3463	27.0836	32.2934
117.5	0.2017	1.2903	3.1577	10.1902	19.3432	27.0774	32.2914
117.6	0.1967	1.2893	3.1548	10.1896	19.3444	27.076	32.2966
117.7	0.1918	1.2848	3.1613	10.1896	19.3416	27.0734	32.3022
117.8	0.1902	1.2808	3.1637	10.186	19.3458	27.0684	32.2995
117.9	0.1921	1.2805	3.1635	10.1803	19.3453	27.0708	32.2963
118	0.1843	1.2783	3.1621	10.1761	19.3438	27.0665	32.2985
118.1	0.1869	1.2776	3.1623	10.1731	19.3385	27.0604	32.3095
118.2	0.1901	1.28	3.1583	10.1727	19.3389	27.0646	32.3169
118.3	0.1932	1.2877	3.1614	10.1751	19.3377	27.065	32.3125
118.4	0.1859	1.2975	3.1596	10.1705	19.3399	27.0696	32.3166
118.5	0.1823	1.2975	3.1601	10.1584	19.3501	27.0646	32.3151
118.6	0.1751	1.2975	3.1596	10.1616	19.3563	27.0635	32.3151
118.7	0.173301	1.2975	3.1555	10.163	19.3612	27.0646	32.3144
118.8	0.1733	1.2967	3.1544	10.163	19.3612	27.0685	32.3114
118.9	0.173	1.2967	3.1526	10.1616	19.3613	27.0696	32.3068
119	0.1725	1.2967	3.1526	10.1605	19.3612	27.071	32.3068
119.1	0.1725	1.2967	3.1525	10.1585	19.3608	27.0696	32.3069
119.2
119.3
119.4
119.5
119.6
119.7
119.8
119.9
120
120.1
120.2
120.3
120.4
120.5
120.6
120.7
120.8
120.9
121
121.1
121.2
121.3
121.4
121.5
121.6
121.7	0.196701	1.2678	3.1129	9.447	17.861	24.5013	29.2439
121.8	0.182	1.2655	3.1113	9.392	17.7179	24.2893	29.0001
121.9	0.1587	1.2353	3.1063	9.3025	17.6195	24.0856	28.7306
122	0.130097	1.2308	3.0936	9.2463	17.4512	23.8823	28.4257
122.1	0.113801	1.2013	3.0599	9.1801	17.354	23.6847	28.1436
122.2	0.113303	1.1759	3.0438	9.1145	17.222	23.4868	27.8859
122.3	0.113303	1.1688	3.0239	9.0808	17.0892	23.303	27.6374
122.4	0.130097	1.1618	2.9778	9.0368	16.9725	23.1051	27.4165
122.5	0.111399	1.156	2.9751	8.9909	16.867	22.9347	27.1788
122.6	0.0876014	1.1226	2.967	8.9645	16.7366	22.7455	26.9543
122.7	0.0626985	1.1065	2.913	8.9272	16.6343	22.5759	26.7274
122.8	0.0599008	1.0875	2.9046	8.8535	16.5239	22.3837	26.5205
122.9	0.043999	1.0731	2.8878	8.8118	16.4088	22.2199	26.2802
123	0.0272989	1.0643	2.8597	8.7604	16.2971	22.063	26.0728
123.1	0.0158004	1.0395	2.8713	8.7216	16.2075	21.9085	25.8708
123.2	0.0053994	1.0116	2.855	8.6637	16.1146	21.7294	25.6587
123.3	-0.00419906	0.994001	2.8398	8.6188	15.9933	21.5656	25.4675
123.4	-0.00530099	0.973099	2.847	8.5721	15.8962	21.4086	25.2671
123.5	-0.00660126	0.957099	2.8122	8.5259	15.7883	21.2354	25.0513
123.6	-0.0246994	0.942901	2.7868	8.466	15.6753	21.0773	24.8461
123.7	-0.0408005	0.929199	2.7654	8.4109	15.5608	20.9189	24.6432
123.8	-0.0557991	0.919001	2.7423	8.3592	15.4585	20.7567	24.4721
123.9	-0.0601008	0.904099	2.7261	8.3108	15.3582	20.5932	24.2629
124	-0.0615009	0.893199	2.7018	8.2651	15.2608	20.4245	24.0766
124.1	-0.0689997	0.879501	2.6925	8.2171	15.1594	20.2712	23.9009
124.2	-0.0774003	0.866899	2.6859	8.1611	15.0671	20.124	23.72
124.3	-0.0813994	0.859501	2.6669	8.101	14.9641	19.9828	23.5374
124.4	-0.0957007	0.838899	2.6302	8.0565	14.8653	19.8496	23.362
124.5	-0.1111	0.823999	2.6162	8.0176	14.7681	19.7212	23.1948
124.6	-0.120599	0.803801	2.5862	7.9767	14.6707	19.5872	23.0224
124.7	-0.121001	0.779499	2.5559	7.9305	14.5666	19.4564	22.8628
124.8	-0.1219	0.771401	2.5303	7.8911	14.4726	19.3248	22.7103
124.9	-0.1285	0.757999	2.5121	7.8431	14.3843	19.1833	22.5466
125	-0.135301	0.750499	2.4956	7.7935	14.3002	19.0537	22.3922
125.1	-0.125299	0.7397	2.4728	7.7545	14.2171	18.919	22.2475
125.2	-0.140801	0.7217	2.4573	7.7055	14.1239	18.7951	22.1024
125.3	-0.142699	0.7036	2.4381	7.6642	14.0319	18.6708	21.9449
125.4	-0.148201	0.6825	2.427	7.6161	13.9464	18.5547	21.7931
125.5	-0.157101	0.665099	2.4151	7.5712	13.8652	18.4357	21.6384
125.6	-0.1761	0.646401	2.402	7.529	13.7827	18.3076	21.4939
125.7	-0.1975	0.630699	2.3838	7.4836	13.6988	18.1869	21.3676
125.8	-0.2086	0.6192	2.3709	7.442	13.6229	18.067	21.22
125.9	-0.221	0.6042	2.3549	7.3959	13.5411	17.9512	21.0785
126	-0.2311	0.600499	2.3431	7.3527	13.4629	17.8289	20.9476
126.1	-0.233399	0.5911	2.329	7.3099	13.3794	17.7047	20.8172
126.2	-0.239201	0.576699	2.3113	7.2639	13.2963	17.5898	20.6748
126.3	-0.245099	0.5612	2.2968	7.2198	13.2117	17.4762	20.5363
126.4	-0.242101	0.5485	2.2764	7.1838	13.1291	17.3633	20.4004
126.5	-0.2428	0.534399	2.2612	7.1441	13.0448	17.2536	20.273
126.6	-0.243399	0.520801	2.2472	7.0995	12.9654	17.1335	20.1365
126.7	-0.240801	0.505699	2.2335	7.0662	12.8854	17.0205	19.9999
126.8	-0.2377	0.4966	2.2208	7.0283	12.8034	16.9081	19.8796
126.9	-0.2406	0.484199	2.2073	6.9886	12.7245	16.7935	19.7457
127	-0.247	0.477699	2.191	6.9498	12.6444	16.6817	19.6157
127.1	-0.251299	0.4767	2.1775	6.9129	12.5738	16.5803	19.4944
127.2	-0.257801	0.4692	2.1632	6.8735	12.4921	16.4715	19.3858
127.3	-0.261999	0.462801	2.1449	6.8271	12.4177	16.3617	19.2681
127.4	-0.267101	0.454299	2.131	6.7846	12.3418	16.2602	19.1549
127.5	-0.2772	0.441599	2.1189	6.7438	12.2651	16.1525	19.043
127.6	-0.274999	0.4289	2.1073	6.7	12.1889	16.0455	18.9198
127.7	-0.283001	0.4202	2.0981	6.6572	12.1177	15.9408	18.8008
127.8	-0.2889	0.4148	2.0827	6.6175	12.0426	15.8427	18.6798
127.9	-0.2971	0.404999	2.0646	6.5766	11.9701	15.741	18.5677
128	-0.3019	0.3966	2.0515	6.5334	11.8987	15.6496	18.462
128.1	-0.3087	0.3861	2.0407	6.4846	11.8249	15.5611	18.3539
128.2	-0.307802	0.376699	2.0268	6.4471	11.7597	15.4746	18.2482
128.3	-0.307199	0.367101	2.0167	6.4116	11.6928	15.3822	18.1408
128.4	-0.3175	0.3582	2.002	6.3718	11.6228	15.2912	18.0378
128.5	-0.3226	0.348	1.9896	6.338	11.5545	15.193	17.9342
128.6	-0.3211	0.3411	1.9757	6.3031	11.4896	15.1009	17.836
128.7	-0.330101	0.332999	1.9634	6.2625	11.4254	15.0117	17.7348
128.8	-0.3382	0.323601	1.9512	6.224	11.3538	14.9185	17.6284
128.9	-0.3482	0.3113	1.9379	6.1849	11.2868	14.821	17.5201
129	-0.3559	0.3037	1.9256	6.1493	11.2261	14.7276	17.4195
129.1	-0.3576	0.2916	1.9184	6.1094	11.1662	14.6391	17.3306
129.2	-0.367401	0.279899	1.9077	6.0725	11.1037	14.5535	17.2297
129.3	-0.377799	0.2726	1.8898	6.0397	11.0502	14.4673	17.1345
129.4	-0.376	0.2573	1.8736	5.9989	10.9833	14.379	17.0369
129.5	-0.3801	0.2473	1.8558	5.9576	10.9163	14.2935	16.9359
129.6	-0.3875	0.2357	1.846	5.9214	10.8532	14.2016	16.8405
129.7	-0.390801	0.230498	1.8313	5.8916	10.7911	14.1084	16.7435
129.8	-0.394099	0.224501	1.8211	5.8594	10.73	14.0238	16.6454
129.9	-0.3952	0.2189	1.8096	5.8273	10.6712	13.9449	16.5552
130	-0.4002	0.2104	1.7967	5.7955	10.6094	13.8636	16.4615
130.1	-0.4105	0.2029	1.7814	5.7622	10.5474	13.7769	16.3689
130.2	-0.416801	0.194099	1.7684	5.7262	10.4886	13.6886	16.2761
130.3	-0.422299	0.1872	1.7642	5.691	10.428	13.6018	16.1869
130.4	-0.4289	0.1732	1.7559	5.6575	10.3683	13.5204	16.1007
130.5	-0.4344	0.1659	1.7446	5.6271	10.3066	13.4386	16.0195
130.6	-0.4376	0.1527	1.732	5.5995	10.2508	13.3607	15.9338
130.7	-0.438401	0.146499	1.7228	5.5675	10.1949	13.278	15.8457
130.8	-0.4434	0.136901	1.7163	5.5378	10.1392	13.202	15.769
130.9	-0.4525	0.1312	1.703	5.5064	10.0823	13.1216	15.6889
131	-0.4539	0.1263	1.6891	5.4765	10.0284	13.041	15.6001
131.1	-0.4557	0.1158	1.6815	5.4424	9.9674	12.9597	15.5108
131.2	-0.457201	0.105199	1.6682	5.4096	9.915	12.8736	15.4314
131.3	-0.460799	0.0947013	1.658	5.3707	9.8597	12.7975	15.3476
131.4	-0.4608	0.0925	1.6535	5.3388	9.8073	12.717	15.2686
131.5	-0.4616	0.0833	1.6447	5.3139	9.7508	12.644	15.1862
131.6	-0.4667	0.0729	1.6335	5.2839	9.69	12.5759	15.1054
131.7	-0.469701	0.0675993	1.6265	5.2539	9.6305	12.5078	15.0231
131.8	-0.471999	0.0653012	1.6186	5.2234	9.5718	12.4372	14.9424
131.9	-0.4775	0.0597	1.6075	5.1946	9.5094	12.3534	14.866
132	-0.4822	0.0524	1.5985	5.1677	9.4506	12.2809	14.7809
132.1	-0.4884	0.0424	1.5904	5.1375	9.4003	12.2124	14.7016
132.2	-0.4948	0.0337991	1.5792	5.106	9.351	12.1386	14.6195
132.3	-0.500299	0.028101	1.5692	5.0791	9.2972	12.0619	14.5425
132.4	-0.5037	0.0248	1.5581	5.0527	9.2426	11.985	14.462
132.5	-0.5113	0.0191	1.5491	5.0223	9.1928	11.9132	14.3824
132.6	-0.5169	0.0101999	1.5383	4.9949	9.143	11.8431	14.3035
132.7	-0.521101	0.004199	1.5257	4.9659	9.0909	11.7787	14.2281
132.8	-0.528799	-0.0024994	1.5168	4.9403	9.0443	11.7095	14.1525
132.9	-0.5298	-0.00530001	1.507	4.9096	8.9951	11.6435	14.0762
133	-0.5327	-0.014	1.498	4.8799	8.9409	11.5764	14.006
133.1	-0.5365	-0.0213	1.4842	4.8519	8.8869	11.511	13.9359
133.2	-0.533501	-0.0288003	1.469	4.8202	8.8373	11.438	13.867
133.3	-0.5391	-0.0366993	1.4542	4.7949	8.7828	11.3781	13.7955
133.4	-0.544	-0.0403	1.4436	4.7705	8.7318	11.3183	13.7278
133.5	-0.5465	-0.0426	1.4346	4.7445	8.6794	11.2543	13.6558
133.6	-0.5462	-0.0467	1.4256	4.7139	8.6283	11.1858	13.5873
133.7	-0.5506	-0.0524007	1.414	4.6848	8.5777	11.1252	13.5156
133.8	-0.5538	-0.0604993	1.4087	4.6604	8.5291	11.0595	13.4468
133.9	-0.5565	-0.0702	1.4024	4.6326	8.4847	10.9947	13.375
134	-0.5575	-0.0765	1.391	4.6092	8.4413	10.934	13.3038
134.1	-0.5621	-0.0826	1.3815	4.5824	8.4001	10.8709	13.2292
134.2	-0.565	-0.0876005	1.3705	4.5569	8.354	10.8037	13.1674
134.3	-0.5726	-0.0942996	1.3597	4.5319	8.3065	10.7407	13.0968
134.4	-0.5771	-0.1012	1.3493	4.5089	8.2563	10.6801	13.0224
134.5	-0.5772	-0.1091	1.3387	4.4859	8.2129	10.617	12.9565
134.6	-0.5786	-0.1125	1.3298	4.463	8.1675	10.5551	12.8857
134.7	-0.5865	-0.117201	1.3219	4.4348	8.116	10.4971	12.8148
134.8	-0.588099	-0.1245	1.313	4.4101	8.0736	10.4363	12.7498
134.9	-0.589	-0.1312	1.3008	4.3817	8.0332	10.3792	12.6886
135	-0.588	-0.1336	1.2932	4.36	7.9886	10.3194	12.6271
135.1	-0.5884	-0.139	1.2842	4.334	7.9356	10.259	12.5628
135.2	-0.5898	-0.1433	1.2752	4.3128	7.8893	10.1974	12.5009
135.3	-0.587599	-0.148399	1.2688	4.284	7.8453	10.1379	12.4411
135.4	-0.5866	-0.1517	1.2625	4.2548	7.7969	10.0775	12.3843
135.5	-0.5924	-0.1514	1.2549	4.2274	7.7534	10.0188	12.3262
135.6	-0.5907	-0.1571	1.254	4.2026	7.712	9.9691	12.2716
135.7	-0.593201	-0.164	1.2441	4.1797	7.6696	9.9105	12.2071
135.8	-0.5952	-0.1708	1.237	4.1563	7.6265	9.8587	12.1451
135.9	-0.6016	-0.1792	1.2259	4.1268	7.586	9.806	12.0873
136	-0.6058	-0.1843	1.2169	4.0965	7.5454	9.7466	12.0216
136.1	-0.6091	-0.1897	1.2066	4.0682	7.5089	9.6917	11.9619
136.2	-0.609401	-0.195	1.2008	4.048	7.4633	9.6352	11.9042
136.3	-0.6102	-0.2012	1.1936	4.025	7.4252	9.5849	11.8432
136.4	-0.6134	-0.2042	1.1828	4.002	7.386	9.5364	11.7796
136.5	-0.6143	-0.2084	1.1728	3.978	7.3481	9.4888	11.7226
136.6	-0.6162	-0.2124	1.1689	3.9544	7.3086	9.4397	11.6593
136.7	-0.6202	-0.212901	1.1632	3.9319	7.268	9.3896	11.6057
136.8	-0.622399	-0.219599	1.1527	3.9133	7.2253	9.3386	11.5528
136.9	-0.6218	-0.2233	1.1339	3.8883	7.1868	9.2834	11.4993
137	-0.6196	-0.2266	1.1267	3.8642	7.1459	9.2277	11.4415
137.1	-0.6197	-0.229	1.1198	3.8397	7.1063	9.1835	11.3851
137.2	-0.6246	-0.231701	1.1082	3.8186	7.0702	9.1395	11.329
137.3	-0.6261	-0.229399	1.1007	3.7953	7.0296	9.0977	11.2731
137.4	-0.6316	-0.2285	1.094	3.7764	6.99	9.0481	11.2172
137.5	-0.6334	-0.2371	1.0841	3.7532	6.9468	9.0002	11.1611
137.6	-0.6363	-0.2423	1.0754	3.7278	6.9091	8.9511	11.1093
137.7	-0.6338	-0.243901	1.0636	3.703	6.8705	8.9032	11.0607
137.8	-0.6348	-0.2485	1.054	3.6791	6.8302	8.853	11.0077
137.9	-0.633	-0.2496	1.0469	3.6543	6.7939	8.8078	10.9542
138	-0.6303	-0.2534	1.039	3.6282	6.7534	8.7609	10.902
138.1	-0.6318	-0.2565	1.024	3.6039	6.7149	8.7133	10.8561
138.2	-0.6315	-0.259	1.018	3.579	6.6726	8.665	10.8059
138.3	-0.635699	-0.2625	1.0038	3.5609	6.6354	8.6169	10.7524
138.4	-0.6363	-0.2671	0.9972	3.5336	6.6095	8.568	10.7009
138.5	-0.6414	-0.2741	0.9893	3.5129	6.5821	8.5248	10.6548
138.6	-0.6382	-0.2772	0.9823	3.4918	6.5495	8.4778	10.608
138.7	-0.634401	-0.278301	0.9718	3.4699	6.5169	8.4229	10.5587
138.8	-0.6312	-0.279599	0.9602	3.4456	6.4798	8.3727	10.5115
138.9	-0.6295	-0.2814	0.95	3.4281	6.4434	8.3246	10.4624
139	-0.6312	-0.2899	0.9379	3.4102	6.4052	8.2773	10.4119
139.1	-0.6342	-0.2913	0.9251	3.3946	6.3753	8.2372	10.362
139.2	-0.634401	-0.2988	0.922299	3.3723	6.342	8.192	10.3103
139.3	-0.643099	-0.3013	0.916301	3.3528	6.3055	8.1521	10.2624
139.4	-0.6395	-0.3015	0.9101	3.3289	6.2748	8.1088	10.2145
139.5	-0.64	-0.3055	0.9017	3.3128	6.2403	8.0641	10.1665
139.6	-0.6418	-0.3145	0.8924	3.2946	6.2095	8.0238	10.121
139.7	-0.6473	-0.3177	0.882699	3.2755	6.1749	7.9801	10.0798
139.8	-0.6459	-0.321	0.8788	3.2562	6.1418	7.9366	10.0341
139.9	-0.6456	-0.3282	0.8671	3.2329	6.1055	7.891	9.9832
140	-0.6443	-0.3289	0.8594	3.218	6.0729	7.8433	9.935
140.1	-0.6443	-0.3291	0.8489	3.1996	6.0362	7.7938	9.8913
140.2	-0.645	-0.335	0.8375	3.1802	6.0027	7.7478	9.8542
140.3	-0.647	-0.335599	0.83	3.1653	5.9745	7.7029	9.8079
140.4	-0.6465	-0.3345	0.8263	3.1413	5.9495	7.6628	9.7687
140.5	-0.6429	-0.3349	0.8194	3.117	5.9186	7.6216	9.7354
140.6	-0.6425	-0.3361	0.8138	3.0976	5.887	7.5801	9.6957
140.7	-0.6444	-0.3396	0.8048	3.0801	5.8563	7.5471	9.6603
140.8	-0.6424	-0.3398	0.7942	3.064	5.8274	7.51	9.6217
140.9	-0.6393	-0.3402	0.7829	3.0437	5.795	7.4706	9.5772
141	-0.6372	-0.3419	0.778	3.0205	5.7591	7.4299	9.5369
141.1	-0.6384	-0.3447	0.7701	2.998	5.7287	7.3938	9.4856
141.2	-0.6408	-0.345001	0.7605	2.9802	5.7022	7.3547	9.4435
141.3	-0.6456	-0.347	0.7528	2.9628	5.6722	7.3134	9.4027
141.4	-0.6493	-0.3527	0.7423	2.9475	5.641	7.271	9.357
141.5	-0.6483	-0.3547	0.7386	2.9318	5.611	7.2293	9.3126
141.6	-0.6485	-0.3584	0.7365	2.9152	5.5789	7.1909	9.2659
141.7	-0.6544	-0.3639	0.7272	2.9019	5.5516	7.1535	9.2274
141.8	-0.6548	-0.3641	0.7252	2.881	5.5209	7.1128	9.1917
141.9	-0.6564	-0.3686	0.721	2.8671	5.4948	7.0716	9.1477
142	-0.6536	-0.3686	0.7147	2.8526	5.4688	7.0292	9.1094
142.1	-0.6493	-0.3745	0.7102	2.8367	5.4407	6.994	9.0744
142.2	-0.6439	-0.3757	0.7024	2.8206	5.4131	6.9579	9.0377
142.3	-0.644099	-0.3801	0.6965	2.7992	5.3889	6.9216	9.0001
142.4	-0.6422	-0.3806	0.6918	2.7822	5.3622	6.8848	8.9677
142.5	-0.6423	-0.3833	0.685	2.763	5.3288	6.8475	8.9347
142.6	-0.6456	-0.3839	0.6813	2.7437	5.3043	6.8095	8.9022
142.7	-0.6509	-0.387401	0.6745	2.7279	5.2816	6.7724	8.8663
142.8	-0.6533	-0.3933	0.664701	2.7092	5.2589	6.7407	8.8325
142.9	-0.652	-0.3977	0.6605	2.6898	5.232	6.7052	8.798
143	-0.6518	-0.3987	0.6561	2.6735	5.2074	6.6726	8.7643
143.1	-0.6593	-0.4005	0.6457	2.657	5.1778	6.6386	8.7255
143.2	-0.6614	-0.4048	0.6397	2.6422	5.146	6.6016	8.6884
143.3	-0.662399	-0.4083	0.6392	2.6246	5.1187	6.5612	8.656
143.4	-0.662	-0.4159	0.6351	2.6056	5.091	6.5281	8.6238
143.5	-0.6645	-0.4197	0.6282	2.5859	5.0672	6.4999	8.5885
143.6	-0.6681	-0.4193	0.6219	2.5702	5.0434	6.4655	8.5512
143.7	-0.6664	-0.4227	0.6116	2.5568	5.0152	6.4271	8.5174
143.8	-0.6678	-0.4276	0.6116	2.5436	4.9876	6.3904	8.4803
143.9	-0.6706	-0.4312	0.6037	2.5302	4.9613	6.3559	8.4404
144	-0.6753	-0.4395	0.597	2.5157	4.9396	6.3248	8.4057
144.1	-0.6783	-0.4425	0.5882	2.4941	4.9187	6.2968	8.3701
144.2	-0.673801	-0.4428	0.5899	2.4772	4.8946	6.2621	8.3402
144.3	-0.673399	-0.4469	0.579601	2.462	4.8702	6.23	8.303
144.4	-0.6715	-0.451	0.5796	2.4498	4.8473	6.2028	8.2755
144.5	-0.6737	-0.4544	0.5746	2.4334	4.8221	6.1732	8.2443
144.6	-0.6715	-0.4541	0.5675	2.4146	4.7962	6.1394	8.2131
144.7	-0.673	-0.4537	0.5591	2.3998	4.7727	6.1078	8.1814
144.8	-0.6754	-0.4565	0.552501	2.3833	4.7448	6.0836	8.1486
144.9	-0.6786	-0.4616	0.5506	2.3719	4.7241	6.0528	8.12
145	-0.683	-0.4703	0.543	2.352	4.702	6.0277	8.0865
145.1	-0.6833	-0.4744	0.5374	2.3358	4.6817	5.9991	8.0536
145.2	-0.6861	-0.4785	0.5346	2.3229	4.6535	5.9676	8.0205
145.3	-0.681499	-0.479299	0.5312	2.306	4.6258	5.9335	7.9927
145.4	-0.6794	-0.4806	0.5261	2.2911	4.6	5.897	7.9645
145.5	-0.6826	-0.4797	0.5206	2.2802	4.5797	5.8691	7.9315
145.6	-0.6834	-0.4821	0.5119	2.2628	4.5611	5.8419	7.8996
145.7	-0.6811	-0.4796	0.5089	2.249	4.5336	5.8064	7.8631
145.8	-0.680299	-0.4816	0.5025	2.2377	4.5089	5.7742	7.8317
145.9	-0.68	-0.4858	0.4937	2.2256	4.4839	5.7386	7.8003
146	-0.676	-0.485	0.4878	2.2098	4.4588	5.7033	7.7678
146.1	-0.6765	-0.4875	0.4798	2.193	4.4338	5.679	7.7406
146.2	-0.6769	-0.4906	0.4727	2.1714	4.4134	5.6512	7.717
146.3	-0.675	-0.4872	0.470501	2.1597	4.3922	5.6281	7.6886
146.4	-0.675	-0.4915	0.4689	2.1398	4.3704	5.6005	7.6582
146.5	-0.6778	-0.495	0.4618	2.1265	4.3459	5.5727	7.6255
146.6	-0.6759	-0.5027	0.4542	2.117	4.3266	5.548	7.5929
146.7	-0.6785	-0.5074	0.4508	2.1024	4.3055	5.5212	7.5628
146.8	-0.6775	-0.5079	0.4497	2.0856	4.283	5.4924	7.5371
146.9	-0.6759	-0.5135	0.4478	2.0688	4.2615	5.4633	7.5102
147	-0.6779	-0.5169	0.4447	2.0587	4.2412	5.432	7.4816
147.1	-0.6779	-0.5187	0.4357	2.0483	4.2198	5.4041	7.4518
147.2	-0.6774	-0.5231	0.433999	2.0411	4.2012	5.375	7.4287
147.3	-0.6774	-0.5291	0.4336	2.0248	4.1792	5.344	7.401
147.4	-0.6748	-0.5331	0.4282	2.009	4.1602	5.3192	7.3715
147.5	-0.6726	-0.5346	0.4274	1.9958	4.1432	5.295	7.35
147.6	-0.6744	-0.5402	0.4196	1.9862	4.123	5.2686	7.3205
147.7	-0.669501	-0.5435	0.4097	1.9766	4.1051	5.2446	7.2947
147.8	-0.6701	-0.543	0.4042	1.9616	4.0808	5.2154	7.2687
147.9	-0.6711	-0.5448	0.3993	1.9486	4.0633	5.1899	7.2388
148	-0.6703	-0.5488	0.3911	1.9331	4.0423	5.1625	7.2106
148.1	-0.6682	-0.5548	0.3849	1.9148	4.0218	5.1336	7.1809
148.2	-0.673	-0.554501	0.3771	1.9006	3.9999	5.108	7.1441
148.3	-0.6826	-0.555099	0.3721	1.889	3.9724	5.084	7.1103
148.4	-0.6831	-0.5524	0.3658	1.878	3.9536	5.0538	7.0811
148.5	-0.6889	-0.5525	0.3611	1.8646	3.9321	5.0215	7.0503
148.6	-0.6862	-0.5546	0.3541	1.8536	3.9156	4.9949	7.0203
148.7	-0.6869	-0.5549	0.3491	1.8467	3.8949	4.9721	6.9904
148.8	-0.6837	-0.5603	0.3436	1.8317	3.871	4.9434	6.9692
148.9	-0.6808	-0.5621	0.339	1.8212	3.849	4.9136	6.9382
149	-0.684	-0.5631	0.3354	1.8078	3.8331	4.8852	6.9121
149.1	-0.6877	-0.5653	0.3349	1.7919	3.8158	4.8598	6.8852
149.2	-0.6853	-0.5732	0.335	1.7798	3.7977	4.831	6.8658
149.3	-0.6893	-0.573201	0.3297	1.7653	3.7788	4.8056	6.8415
149.4	-0.6898	-0.5776	0.3229	1.7545	3.7573	4.7852	6.8139
149.5	-0.6908	-0.5745	0.3154	1.7466	3.7348	4.7595	6.7899
149.6	-0.6907	-0.5738	0.3093	1.7419	3.7165	4.732	6.7669
149.7	-0.685901	-0.5752	0.3026	1.7293	3.6929	4.7067	6.7435
149.8	-0.687	-0.5753	0.299301	1.7131	3.6752	4.6851	6.7155
149.9	-0.6891	-0.5754	0.2962	1.7021	3.6585	4.6638	6.6939
150	-0.6858	-0.5749	0.297	1.6879	3.6432	4.6422	6.6663
150.1	-0.6903	-0.5759	0.2939	1.672	3.6272	4.6194	6.6408
150.2	-0.6914	-0.5758	0.2935	1.6597	3.6108	4.5896	6.6153
150.3	-0.696001	-0.579	0.285001	1.6521	3.5941	4.5673	6.5923
150.4	-0.7039	-0.58	0.2818	1.6371	3.579	4.5398	6.5682
150.5	-0.7008	-0.5799	0.2775	1.624	3.5583	4.5162	6.5383
150.6	-0.698	-0.5788	0.2737	1.6213	3.5418	4.4894	6.5131
150.7	-0.6975	-0.5833	0.2708	1.6139	3.5216	4.4724	6.4881
150.8	-0.6998	-0.5905	0.2677	1.6027	3.5006	4.4468	6.4626
150.9	-0.7004	-0.5926	0.2661	1.5931	3.483	4.424	6.4393
151	-0.6958	-0.5932	0.2645	1.5819	3.4655	4.4046	6.4093
151.1	-0.694	-0.5899	0.2649	1.5739	3.4473	4.3791	6.3837
151.2	-0.6934	-0.5906	0.264899	1.5621	3.4338	4.3578	6.3551
151.3	-0.6916	-0.5927	0.2633	1.548	3.4181	4.337	6.3325
151.4	-0.6952	-0.5941	0.258	1.541	3.4048	4.3144	6.3104
151.5	-0.6984	-0.5968	0.2522	1.5342	3.3898	4.2967	6.2859
151.6	-0.6972	-0.6013	0.2496	1.5206	3.3741	4.2775	6.2669
151.7	-0.6974	-0.598201	0.2482	1.5115	3.3578	4.2509	6.2436
151.8	-0.7003	-0.599	0.2448	1.4994	3.343	4.2274	6.2207
151.9	-0.7033	-0.6015	0.2391	1.4847	3.3255	4.2066	6.1955
152	-0.705	-0.6003	0.238	1.4732	3.3064	4.1901	6.1686
152.1	-0.7086	-0.6026	0.2329	1.4636	3.2938	4.1727	6.146
152.2	-0.7113	-0.603	0.2264	1.4529	3.282	4.1533	6.127
152.3	-0.7146	-0.6039	0.2271	1.4469	3.2647	4.1352	6.1022
152.4	-0.7171	-0.6095	0.22	1.4345	3.2499	4.1143	6.0856
152.5	-0.7167	-0.6093	0.22	1.4295	3.2361	4.093	6.0613
152.6	-0.7159	-0.6158	0.2178	1.4197	3.2193	4.0734	6.036
152.7	-0.7216	-0.6126	0.214	1.4068	3.2014	4.0481	6.0139
152.8	-0.7211	-0.6126	0.2099	1.3976	3.1867	4.026	5.9971
152.9	-0.7248	-0.6171	0.2066	1.3892	3.1738	4.0058	5.9713
153	-0.7268	-0.62	0.1994	1.3758	3.1616	3.9868	5.9472
153.1	-0.7271	-0.6234	0.1966	1.3625	3.1449	3.9692	5.929
153.2	-0.7288	-0.6275	0.1978	1.3505	3.1357	3.9512	5.9102
153.3	-0.7309	-0.632	0.1949	1.3314	3.1155	3.9321	5.8879
153.4	-0.7349	-0.6316	0.1892	1.3226	3.0991	3.9165	5.8669
153.5	-0.7362	-0.6348	0.1868	1.3171	3.086	3.897	5.85
153.6	-0.7379	-0.6357	0.178	1.3065	3.0728	3.8835	5.8285
153.7	-0.7409	-0.6388	0.1728	1.2925	3.0596	3.8668	5.8053
153.8	-0.748399	-0.6401	0.1695	1.2789	3.0448	3.8455	5.7825
153.9	-0.7443	-0.6429	0.1662	1.2669	3.0304	3.8276	5.7546
154	-0.7442	-0.6432	0.1571	1.2561	3.0115	3.8101	5.7291
154.1	-0.745	-0.6402	0.1582	1.2461	2.9957	3.7897	5.7089
154.2	-0.7505	-0.634801	0.1572	1.2368	2.9822	3.7713	5.6906
154.3	-0.7537	-0.6364	0.1553	1.2268	2.9663	3.7496	5.6711
154.4	-0.7523	-0.6419	0.1509	1.2165	2.9542	3.7263	5.6476
154.5	-0.7464	-0.6481	0.1446	1.2058	2.9427	3.7079	5.6236
154.6	-0.7431	-0.6531	0.1412	1.1979	2.9275	3.6944	5.6044
154.7	-0.7458	-0.6573	0.139	1.1891	2.913	3.6748	5.5769
154.8	-0.7404	-0.6598	0.1319	1.1771	2.8959	3.6582	5.5546
154.9	-0.7378	-0.6587	0.1269	1.1663	2.8821	3.6452	5.5277
155	-0.7372	-0.6632	0.1242	1.1527	2.8648	3.628	5.5039
155.1	-0.7332	-0.6626	0.1207	1.1401	2.8492	3.6112	5.4809
155.2	-0.731501	-0.6642	0.1162	1.1354	2.8303	3.5952	5.4571
155.3	-0.7296	-0.6637	0.1134	1.1269	2.8164	3.5785	5.4365
155.4	-0.7278	-0.6667	0.1128	1.1181	2.8021	3.5624	5.4192
155.5	-0.7293	-0.6649	0.1071	1.1018	2.7934	3.5463	5.4028
155.6	-0.7319	-0.6701	0.1052	1.0909	2.7805	3.5312	5.3799
155.7	-0.730301	-0.6752	0.1034	1.074	2.7629	3.5145	5.3625
155.8	-0.7344	-0.6789	0.1002	1.0635	2.7508	3.497	5.3462
155.9	-0.7365	-0.6809	0.0952	1.0529	2.7274	3.476	5.3268
156	-0.7323	-0.6806	0.0918	1.0443	2.7119	3.4537	5.3032
156.1	-0.7315	-0.6872	0.0843	1.0367	2.6972	3.4389	5.2871
156.2	-0.727901	-0.6871	0.0816997	1.0303	2.6816	3.4216	5.268
156.3	-0.7288	-0.6896	0.0780998	1.0223	2.6667	3.407	5.2501
156.4	-0.7301	-0.6932	0.0719	1.0118	2.6529	3.3899	5.229
156.5	-0.7262	-0.6928	0.0665	1.0061	2.6375	3.3777	5.2064
156.6	-0.7302	-0.6922	0.0614	0.9949	2.6231	3.3651	5.1886
156.7	-0.7292	-0.6983	0.0555003	0.976801	2.6074	3.3485	5.1677
156.8	-0.7238	-0.6966	0.0521001	0.9698	2.5973	3.3336	5.149
156.9	-0.7242	-0.6931	0.05	0.9615	2.5883	3.322	5.1293
157	-0.7229	-0.6952	0.0507	0.9485	2.5734	3.3077	5.1086
157.1	-0.7248	-0.6948	0.0498	0.9339	2.5572	3.2894	5.0921
157.2	-0.7259	-0.694301	0.0429	0.9218	2.5441	3.2734	5.0693
157.3	-0.7296	-0.6935	0.0345002	0.919	2.528	3.2574	5.053
157.4	-0.7291	-0.6908	0.0329	0.9116	2.5185	3.2403	5.0361
157.5	-0.7263	-0.6897	0.0285	0.9009	2.5036	3.2287	5.0145
157.6	-0.7273	-0.6959	0.023	0.8871	2.4882	3.2101	4.9971
157.7	-0.7282	-0.6977	0.0205001	0.8803	2.476	3.1903	4.984
157.8	-0.7287	-0.6978	0.0180001	0.8711	2.4615	3.1715	4.9623
157.9	-0.7271	-0.7003	0.0129	0.8608	2.446	3.153	4.9434
158	-0.7253	-0.6978	0.0162	0.8571	2.434	3.1401	4.9288
158.1	-0.7268	-0.6962	0.0084	0.8496	2.4211	3.1211	4.9155
158.2	-0.7295	-0.7006	0.00849951	0.8441	2.4046	3.1064	4.899
158.3	-0.7281	-0.7031	0.00800034	0.8359	2.3898	3.0873	4.881
158.4	-0.7268	-0.7069	0.00680001	0.8303	2.3727	3.072	4.8643
158.5	-0.7271	-0.7081	0.0096	0.8207	2.3587	3.0498	4.8468
158.6	-0.7282	-0.7118	0.00260001	0.8077	2.348	3.0328	4.8308
158.7	-0.726301	-0.7097	-0.0014001	0.8003	2.3334	3.0177	4.8156
158.8	-0.7258	-0.7131	-0.00500017	0.797	2.3229	3.0054	4.792
158.9	-0.7286	-0.7153	-0.012	0.7862	2.3125	2.9935	4.7726
159	-0.7248	-0.7176	-0.0104	0.7778	2.2981	2.9726	4.7558
159.1	-0.7225	-0.722	-0.0111	0.7742	2.2818	2.9578	4.7484
159.2	-0.720301	-0.7202	-0.0132001	0.7658	2.2742	2.9453	4.731
159.3	-0.717799	-0.7175	-0.0150001	0.758801	2.2632	2.9312	4.7096
159.4	-0.7137	-0.7149	-0.0219	0.7567	2.2541	2.9145	4.6958
159.5	-0.7129	-0.7146	-0.0235	0.7539	2.2469	2.8984	4.681
159.6	-0.7135	-0.7149	-0.0283	0.7447	2.2334	2.8814	4.6661
159.7	-0.7186	-0.714	-0.0284003	0.7343	2.217	2.861	4.648
159.8	-0.7168	-0.7103	-0.0294998	0.727	2.2052	2.8415	4.63
159.9	-0.7154	-0.7142	-0.0313	0.7212	2.1905	2.8204	4.6129
160	-0.7184	-0.7128	-0.0339	0.716	2.1767	2.8001	4.6045
160.1	-0.7185	-0.7162	-0.0324	0.7113	2.164	2.7828	4.5896
160.2	-0.7168	-0.7201	-0.0396998	0.7055	2.1515	2.7695	4.5738
160.3	-0.7139	-0.7223	-0.0436998	0.7049	2.1398	2.7576	4.5567
160.4	-0.7129	-0.723	-0.0477	0.6966	2.1313	2.7523	4.5416
160.5	-0.7126	-0.723	-0.0481	0.6876	2.1202	2.7453	4.5254
160.6	-0.7176	-0.7211	-0.0475	0.6825	2.1055	2.7319	4.5101
160.7	-0.7165	-0.7233	-0.0515	0.6748	2.0923	2.7141	4.4907
160.8	-0.7147	-0.7189	-0.0518997	0.6635	2.0853	2.7006	4.4816
160.9	-0.7165	-0.7188	-0.0524	0.6521	2.0755	2.6854	4.4704
161	-0.7211	-0.7233	-0.0528	0.648	2.0611	2.6699	4.4566
161.1	-0.7208	-0.7183	-0.0539	0.6429	2.0564	2.6599	4.4448
161.2	-0.7273	-0.7194	-0.0520005	0.6414	2.0453	2.6456	4.4313
161.3	-0.731299	-0.7193	-0.0545	0.6357	2.0369	2.6358	4.4171
161.4	-0.73	-0.7241	-0.0583	0.6305	2.0288	2.6232	4.3979
161.5	-0.7295	-0.7225	-0.0599	0.6285	2.0159	2.6103	4.3844
161.6	-0.7279	-0.7256	-0.0607	0.6298	1.999	2.5989	4.3726
161.7	-0.721601	-0.723501	-0.0614004	0.6242	1.9894	2.5837	4.3582
161.8	-0.720099	-0.722	-0.0638	0.62	1.9815	2.5728	4.3407
161.9	-0.7165	-0.7244	-0.0684	0.6155	1.9718	2.5623	4.3257
162	-0.7195	-0.723	-0.0709	0.6081	1.9696	2.5489	4.3105
162.1	-0.7212	-0.7259	-0.0742	0.601	1.9589	2.5376	4.3004
162.2	-0.7175	-0.7228	-0.0746001	0.5908	1.9446	2.5217	4.2827
162.3	-0.7163	-0.7278	-0.0821999	0.5835	1.935	2.5094	4.2718
162.4	-0.7154	-0.7306	-0.0851	0.5774	1.9221	2.4967	4.2622
162.5	-0.7138	-0.7302	-0.0879	0.5725	1.9174	2.4877	4.2518
162.6	-0.7127	-0.7313	-0.0862	0.5678	1.9083	2.478	4.2411
162.7	-0.713	-0.7343	-0.0885002	0.5649	1.8983	2.4625	4.2277
162.8	-0.7156	-0.7269	-0.0932	0.5664	1.8881	2.4547	4.2092
162.9	-0.7228	-0.7275	-0.0964	0.558	1.88	2.445	4.2009
163	-0.7173	-0.7317	-0.0995	0.5555	1.87	2.4295	4.1849
163.1	-0.719	-0.7325	-0.1016	0.5551	1.8611	2.4146	4.1733
163.2	-0.7215	-0.7331	-0.1053	0.554599	1.848	2.4076	4.1634
163.3	-0.7198	-0.7347	-0.1092	0.5496	1.8378	2.4012	4.1543
163.4	-0.7178	-0.7343	-0.1107	0.5388	1.8259	2.3886	4.1413
163.5	-0.7208	-0.7377	-0.1124	0.5332	1.8159	2.3756	4.1231
163.6	-0.7212	-0.742	-0.1147	0.5294	1.8043	2.3614	4.1089
163.7	-0.7185	-0.7423	-0.1142	0.5282	1.7978	2.3489	4.0974
163.8	-0.7167	-0.742701	-0.121	0.5204	1.7846	2.3353	4.0865
163.9	-0.7179	-0.7513	-0.1224	0.5136	1.7682	2.3274	4.0739
164	-0.7213	-0.7531	-0.1238	0.5077	1.7581	2.3225	4.06
164.1	-0.7207	-0.7531	-0.1301	0.5011	1.7525	2.3095	4.0485
164.2	-0.7208	-0.7544	-0.1322	0.4909	1.7425	2.2998	4.0372
164.3	-0.7221	-0.7464	-0.1351	0.4823	1.7365	2.2879	4.0203
164.4	-0.7224	-0.7503	-0.1342	0.4752	1.7277	2.2713	4.0032
164.5	-0.7259	-0.7494	-0.1388	0.4662	1.7202	2.2606	3.9907
164.6	-0.724	-0.7487	-0.1433	0.4621	1.7058	2.2543	3.9747
164.7	-0.7235	-0.7493	-0.147	0.457199	1.696	2.2449	3.9666
164.8	-0.7267	-0.7519	-0.1494	0.451499	1.6905	2.234	3.9518
164.9	-0.7299	-0.7515	-0.1485	0.4418	1.6841	2.2236	3.941
165	-0.7295	-0.7521	-0.1463	0.4368	1.6685	2.2136	3.9288
165.1	-0.7287	-0.7481	-0.1542	0.4273	1.6623	2.2048	3.9211
165.2	-0.7317	-0.7456	-0.154201	0.4232	1.6587	2.1925	3.9025
165.3	-0.737	-0.7476	-0.156	0.4214	1.6487	2.1773	3.8892
165.4	-0.7401	-0.7513	-0.163	0.4181	1.6389	2.1652	3.8748
165.5	-0.741	-0.7534	-0.166	0.4069	1.6309	2.155	3.8575
165.6	-0.7387	-0.7559	-0.1675	0.3978	1.6157	2.1449	3.8478
165.7	-0.7366	-0.7553	-0.164501	0.392	1.6075	2.1335	3.8359
165.8	-0.7334	-0.758899	-0.1662	0.3901	1.6002	2.1264	3.8281
165.9	-0.7315	-0.7583	-0.1689	0.3862	1.5909	2.1213	3.8187
166	-0.7306	-0.7575	-0.1695	0.3824	1.5858	2.1132	3.8071
166.1	-0.7303	-0.7598	-0.1751	0.3753	1.5768	2.1091	3.7946
166.2	-0.732	-0.7613	-0.1795	0.3687	1.5713	2.0991	3.7826
166.3	-0.7328	-0.7628	-0.1825	0.3626	1.5628	2.0882	3.771
166.4	-0.7343	-0.765	-0.1812	0.3554	1.5543	2.0792	3.7616
166.5	-0.7311	-0.7687	-0.1798	0.3497	1.5465	2.0634	3.7521
166.6	-0.7278	-0.7686	-0.1803	0.3468	1.5375	2.0516	3.7474
166.7	-0.7259	-0.7696	-0.1823	0.3402	1.5328	2.0456	3.7401
166.8	-0.7283	-0.768	-0.1801	0.3371	1.5259	2.0413	3.731
166.9	-0.7338	-0.7711	-0.1826	0.3368	1.5125	2.0361	3.7179
167	-0.7371	-0.7693	-0.183	0.3363	1.5074	2.0319	3.7039
167.1	-0.7376	-0.7652	-0.1874	0.3289	1.5016	2.0217	3.6932
167.2	-0.7438	-0.7678	-0.188401	0.3209	1.4919	2.0127	3.6819
167.3	-0.7411	-0.7704	-0.1965	0.3175	1.4802	2.0063	3.6691
167.4	-0.7403	-0.7693	-0.2007	0.3083	1.4685	1.9926	3.6596
167.5	-0.7439	-0.7636	-0.2033	0.2997	1.4607	1.9829	3.6504
167.6	-0.7428	-0.7667	-0.2062	0.2916	1.4569	1.9755	3.6374
167.7	-0.7414	-0.764001	-0.2065	0.2836	1.4496	1.9626	3.624
167.8	-0.7461	-0.7637	-0.2102	0.2759	1.4418	1.9555	3.611
167.9	-0.7472	-0.7637	-0.2127	0.2692	1.44	1.9449	3.6008
168	-0.7483	-0.764	-0.2102	0.2636	1.4314	1.9354	3.5922
168.1	-0.7504	-0.7675	-0.2101	0.2599	1.4253	1.9314	3.5843
168.2	-0.7504	-0.7681	-0.2091	0.2535	1.4123	1.9201	3.5724
168.3	-0.7589	-0.7689	-0.2117	0.251	1.4093	1.9111	3.5639
168.4	-0.7589	-0.7689	-0.2112	0.2447	1.4013	1.906	3.5526
168.5	-0.7601	-0.769	-0.2148	0.2413	1.3947	1.8966	3.5378
168.6	-0.7619	-0.7658	-0.2167	0.2339	1.3842	1.8903	3.5264
168.7	-0.7641	-0.7683	-0.2176	0.2261	1.3789	1.8804	3.5173
168.8	-0.7614	-0.769	-0.2204	0.2172	1.3744	1.8721	3.5089
168.9	-0.7595	-0.7732	-0.2176	0.2052	1.3648	1.8589	3.502
169	-0.7567	-0.7784	-0.2208	0.1991	1.3562	1.8455	3.4874
169.1	-0.7612	-0.775	-0.2199	0.1891	1.3445	1.8357	3.4793
169.2	-0.7603	-0.7754	-0.223	0.1768	1.3333	1.827	3.4665
169.3	-0.7585	-0.777901	-0.2308	0.166099	1.3304	1.8142	3.4511
169.4	-0.7575	-0.7844	-0.227	0.1534	1.3252	1.7982	3.4362
169.5	-0.7564	-0.7866	-0.2239	0.1489	1.3251	1.7877	3.4241
169.6	-0.7552	-0.7833	-0.2283	0.1405	1.3198	1.7817	3.408
169.7	-0.7597	-0.7807	-0.2293	0.1342	1.3138	1.7758	3.3998
169.8	-0.761199	-0.7792	-0.2299	0.1233	1.3089	1.772	3.3865
169.9	-0.756	-0.7759	-0.2282	0.1186	1.3053	1.7641	3.3704
170	-0.7546	-0.775	-0.2312	0.1151	1.3033	1.7545	3.3618
170.1	-0.7517	-0.7725	-0.2324	0.113	1.2925	1.7422	3.353
170.2	-0.7523	-0.7763	-0.2311	0.1041	1.2821	1.7337	3.3474
170.3	-0.753299	-0.7803	-0.2279	0.1034	1.2738	1.7243	3.3355
170.4	-0.7502	-0.7849	-0.2263	0.1007	1.2632	1.7149	3.326
170.5	-0.7501	-0.7821	-0.2284	0.1001	1.254	1.7117	3.315
170.6	-0.7442	-0.781	-0.2292	0.0981	1.2462	1.7068	3.3056
170.7	-0.7468	-0.7796	-0.2325	0.0966995	1.2449	1.6964	3.2995
170.8	-0.7457	-0.7771	-0.2355	0.0971004	1.2434	1.6912	3.2816
170.9	-0.7453	-0.7761	-0.2376	0.094	1.2384	1.6824	3.2722
171	-0.7432	-0.7796	-0.2417	0.0885	1.2297	1.6744	3.264
171.1	-0.7438	-0.7838	-0.2437	0.0848	1.2265	1.6621	3.2549
171.2	-0.750999	-0.787	-0.2428	0.0818004	1.2172	1.6539	3.241
171.3	-0.752	-0.789	-0.2461	0.0803999	1.2115	1.6472	3.2331
171.4	-0.7493	-0.7896	-0.2484	0.0739	1.2015	1.6395	3.2198
171.5	-0.7499	-0.7897	-0.2452	0.0696	1.1917	1.6332	3.2151
171.6	-0.7522	-0.7879	-0.2424	0.0683	1.1817	1.6287	3.2082
171.7	-0.7516	-0.7908	-0.2434	0.0641	1.1771	1.6248	3.1953
171.8	-0.7539	-0.7932	-0.2487	0.0597001	1.1701	1.618	3.1825
171.9	-0.7545	-0.7879	-0.2488	0.055	1.1627	1.6067	3.1718
172	-0.7542	-0.7892	-0.2494	0.0526	1.1537	1.5953	3.1608
172.1	-0.7578	-0.7886	-0.2509	0.0471	1.144	1.5948	3.1509
172.2	-0.7599	-0.7868	-0.245701	0.0442999	1.1396	1.5861	3.1391
172.3	-0.7611	-0.787799	-0.2453	0.0422003	1.1257	1.5756	3.1274
172.4	-0.7599	-0.7849	-0.2416	0.0386	1.118	1.5668	3.1132
172.5	-0.7543	-0.7857	-0.2483	0.0358	1.1105	1.5583	3.1053
172.6	-0.7571	-0.7858	-0.2519	0.035	1.1022	1.5539	3.096
172.7	-0.7563	-0.7848	-0.2533	0.0316998	1.0911	1.5476	3.0835
172.8	-0.7573	-0.7851	-0.253799	0.0285997	1.0851	1.5365	3.0702
172.9	-0.7594	-0.7831	-0.2535	0.0215	1.0774	1.5268	3.0634
173	-0.7597	-0.7818	-0.258	0.017	1.0733	1.5152	3.0557
173.1	-0.7602	-0.7877	-0.259	0.0152	1.0614	1.5034	3.0451
173.2	-0.7553	-0.7896	-0.2588	0.0141995	1.0517	1.4965	3.0381
173.3	-0.7501	-0.7871	-0.2593	0.0111006	1.0399	1.4852	3.0263
173.4	-0.7471	-0.7886	-0.2616	0.00979998	1.0373	1.4746	3.0168
173.5	-0.7415	-0.7919	-0.2605	0.00650002	1.0348	1.4633	3.0055
173.6	-0.7384	-0.7938	-0.2631	0.0064	1.0286	1.4554	2.9963
173.7	-0.734	-0.7961	-0.2651	-0.000499957	1.0241	1.4454	2.988
173.8	-0.7321	-0.7983	-0.2646	-0.00279972	1.0202	1.4426	2.9766
173.9	-0.7294	-0.8016	-0.2653	-0.0031	1.0148	1.4321	2.9683
174	-0.7294	-0.7968	-0.2669	-0.00759999	1.0063	1.4269	2.9594
174.1	-0.7294	-0.7936	-0.2694	-0.0132	1.0023	1.4178	2.9486
174.2	-0.723101	-0.7906	-0.2724	-0.0157001	0.9929	1.4091	2.9404
174.3	-0.7252	-0.785899	-0.2767	-0.0196	0.9923	1.4041	2.9353
174.4	-0.7236	-0.7842	-0.2799	-0.0248	0.986	1.395	2.924
174.5	-0.7273	-0.7799	-0.279	-0.0237	0.9786	1.3814	2.9132
174.6	-0.73	-0.779	-0.2822	-0.0269	0.9728	1.371	2.9022
174.7	-0.728001	-0.7811	-0.2775	-0.0294999	0.9658	1.3658	2.893
174.8	-0.7219	-0.7821	-0.2805	-0.0290001	0.9609	1.3593	2.885
174.9	-0.7226	-0.7805	-0.2808	-0.0323	0.9565	1.3548	2.8772
175	-0.7257	-0.7811	-0.2817	-0.0307	0.9569	1.3472	2.873
175.1	-0.723	-0.7767	-0.2805	-0.0368	0.9494	1.3419	2.8692
175.2	-0.7218	-0.7752	-0.2811	-0.0352005	0.948	1.3394	2.8635
175.3	-0.719999	-0.7757	-0.2814	-0.0355998	0.9471	1.331	2.8597
175.4	-0.7197	-0.7742	-0.2789	-0.037	0.9443	1.3227	2.8536
175.5	-0.7202	-0.7682	-0.2837	-0.0321	0.9406	1.3201	2.8486
175.6	-0.723	-0.769	-0.2907	-0.0332	0.9298	1.3143	2.8417
175.7	-0.7194	-0.7711	-0.2922	-0.0308009	0.9236	1.3034	2.8384
175.8	-0.7128	-0.7765	-0.2928	-0.0331998	0.9228	1.2968	2.8289
175.9	-0.7112	-0.7793	-0.2921	-0.0327	0.9124	1.2855	2.8227
176	-0.7145	-0.7838	-0.2888	-0.0402	0.9068	1.281	2.817
176.1	-0.7106	-0.7835	-0.2855	-0.045	0.9035	1.2751	2.8138
176.2	-0.7058	-0.7873	-0.2912	-0.0468001	0.9053	1.2687	2.8072
176.3	-0.7029	-0.7832	-0.2949	-0.0468002	0.9006	1.2607	2.7917
176.4	-0.7041	-0.7789	-0.3004	-0.0519	0.8979	1.2519	2.7834
176.5	-0.7018	-0.7764	-0.3025	-0.0547	0.8979	1.2439	2.7792
176.6	-0.7013	-0.7802	-0.3029	-0.0584	0.8948	1.235	2.777
176.7	-0.7028	-0.781	-0.3024	-0.0626994	0.8916	1.2244	2.7735
176.8	-0.703	-0.7845	-0.2995	-0.0691001	0.8864	1.2181	2.7636
176.9	-0.7031	-0.783	-0.2985	-0.0755	0.8769	1.2099	2.7605
177	-0.6987	-0.7815	-0.3001	-0.0772	0.8711	1.2029	2.7513
177.1	-0.6991	-0.7762	-0.2974	-0.0795	0.868	1.1992	2.7477
177.2	-0.692701	-0.7742	-0.2988	-0.0826001	0.8635	1.1971	2.7392
177.3	-0.6823	-0.773599	-0.2997	-0.0851004	0.8627	1.1951	2.736
177.4	-0.6812	-0.7731	-0.3021	-0.0949	0.8556	1.1853	2.7304
177.5	-0.6826	-0.7714	-0.3056	-0.0971	0.855	1.1828	2.7269
177.6	-0.677	-0.7701	-0.3068	-0.1027	0.8497	1.1771	2.7166
177.7	-0.6739	-0.7725	-0.3128	-0.1023	0.849	1.1654	2.7108
177.8	-0.6757	-0.7703	-0.3126	-0.1047	0.8471	1.1585	2.7024
177.9	-0.6717	-0.7691	-0.3117	-0.1097	0.8421	1.1568	2.6965
178	-0.6691	-0.7704	-0.3138	-0.1101	0.839	1.155	2.6926
178.1	-0.6677	-0.7684	-0.3148	-0.1122	0.8358	1.1523	2.6863
178.2	-0.659401	-0.7689	-0.3114	-0.1149	0.8303	1.1443	2.6846
178.3	-0.6497	-0.7689	-0.3154	-0.1154	0.826101	1.1402	2.678
178.4	-0.6448	-0.7669	-0.314	-0.1164	0.8271	1.1355	2.6798
178.5	-0.6409	-0.7667	-0.3166	-0.1214	0.8219	1.1328	2.6814
178.6	-0.6405	-0.7662	-0.309	-0.122	0.8183	1.1254	2.6742
178.7	-0.635401	-0.763601	-0.306801	-0.1227	0.819199	1.1233	2.6679
178.8	-0.635	-0.7658	-0.305	-0.1252	0.8191	1.1177	2.6612
178.9	-0.6323	-0.7661	-0.3014	-0.1276	0.8133	1.112	2.6546
179	-0.627	-0.7653	-0.3056	-0.1266	0.813	1.1104	2.6472
179.1	-0.624	-0.7683	-0.303	-0.1277	0.8069	1.1076	2.6398
179.2	-0.6237	-0.767401	-0.3048	-0.1316	0.802699	1.1031	2.6304
179.3	-0.6233	-0.7675	-0.3057	-0.1335	0.805101	1.0958	2.623
179.4	-0.6259	-0.7703	-0.3097	-0.1338	0.8074	1.0935	2.6197
179.5	-0.6259	-0.7646	-0.3069	-0.1455	0.8028	1.0864	2.6137
179.6	-0.6269	-0.7615	-0.3084	-0.1497	0.7951	1.0826	2.6051
179.7	-0.6284	-0.7588	-0.3114	-0.156	0.7914	1.0782	2.5962
179.8	-0.6306	-0.755499	-0.3112	-0.1597	0.7867	1.0743	2.5944
179.9	-0.6283	-0.7514	-0.3107	-0.1636	0.7815	1.069	2.587
180	-0.6283	-0.7514	-0.3143	-0.1696	0.7755	1.0646	2.5781
180.1	-0.6255	-0.7574	-0.3144	-0.1712	0.77	1.0594	2.5661
180.2	-0.6248	-0.758	-0.3163	-0.172	0.7683	1.0535	2.556
180.3	-0.6262	-0.7573	-0.3156	-0.1702	0.7628	1.0443	2.5453
180.4	-0.6289	-0.7638	-0.3153	-0.1741	0.7562	1.0384	2.5359
180.5	-0.6297	-0.7655	-0.3102	-0.1762	0.7474	1.0362	2.5344
180.6	-0.6295	-0.7658	-0.3073	-0.1815	0.7421	1.0385	2.5259
180.7	-0.6275	-0.7674	-0.303901	-0.1842	0.7413	1.0368	2.519
180.8	-0.6289	-0.769799	-0.3035	-0.184801	0.7387	1.025	2.5095
180.9	-0.6288	-0.7667	-0.3047	-0.191	0.7321	1.0206	2.4964
181	-0.6269	-0.7701	-0.308	-0.1876	0.7208	1.0114	2.4876
181.1	-0.6217	-0.77	-0.3109	-0.1951	0.7121	1.0091	2.483
181.2	-0.623	-0.7741	-0.3099	-0.1982	0.7076	1.0054	2.475
181.3	-0.6238	-0.7796	-0.308	-0.2013	0.7025	0.9959	2.4639
181.4	-0.6294	-0.7804	-0.311	-0.205	0.6972	0.9932	2.4489
181.5	-0.6288	-0.7827	-0.3084	-0.2051	0.6931	0.9914	2.4398
181.6	-0.6288	-0.7829	-0.3034	-0.2128	0.6903	0.9886	2.4356
181.7	-0.6269	-0.7795	-0.3031	-0.2141	0.689499	0.9853	2.4267
181.8	-0.6278	-0.781699	-0.2989	-0.2145	0.685599	0.9835	2.4206
181.9	-0.6296	-0.7791	-0.3015	-0.2183	0.6747	0.9772	2.4136
182	-0.6238	-0.7736	-0.3013	-0.2193	0.672	0.9765	2.4098
182.1	-0.6259	-0.7724	-0.3063	-0.2132	0.669	0.9747	2.4044
182.2	-0.6288	-0.773001	-0.3086	-0.212301	0.6664	0.969	2.3937
182.3	-0.6301	-0.7705	-0.300899	-0.218	0.6628	0.968501	2.3874
182.4	-0.6331	-0.7727	-0.2975	-0.2197	0.6593	0.9675	2.3839
182.5	-0.6284	-0.7773	-0.2936	-0.2227	0.6551	0.9682	2.3771
182.6	-0.6309	-0.7747	-0.2936	-0.2253	0.6506	0.9692	2.3686
182.7	-0.6281	-0.770201	-0.2951	-0.2255	0.6437	0.972899	2.3548
182.8	-0.6248	-0.771899	-0.2975	-0.2254	0.6374	0.9709	2.3442
182.9	-0.6218	-0.7733	-0.2998	-0.2263	0.6307	0.9671	2.3411
183	-0.6185	-0.7802	-0.3036	-0.2292	0.6265	0.9628	2.3366
183.1	-0.6183	-0.7801	-0.3031	-0.2331	0.6248	0.9623	2.3353
183.2	-0.6155	-0.7819	-0.3038	-0.2343	0.6203	0.9536	2.3253
183.3	-0.6155	-0.7801	-0.3043	-0.2323	0.6149	0.9513	2.3205
183.4	-0.6187	-0.7808	-0.3076	-0.2342	0.6069	0.9449	2.31
183.5	-0.6167	-0.777	-0.3042	-0.2319	0.6041	0.9438	2.301
183.6	-0.6114	-0.7771	-0.3016	-0.2318	0.5993	0.9376	2.2971
183.7	-0.6183	-0.7762	-0.3027	-0.230701	0.5937	0.9313	2.2958
183.8	-0.6178	-0.774399	-0.3045	-0.2338	0.5857	0.9283	2.2835
183.9	-0.6186	-0.7716	-0.3066	-0.2383	0.5817	0.92	2.2773
184	-0.6212	-0.7723	-0.309	-0.2332	0.5752	0.9124	2.2761
184.1	-0.622	-0.7732	-0.3061	-0.2339	0.5707	0.9075	2.2677
184.2	-0.6223	-0.7774	-0.306001	-0.2344	0.5677	0.9021	2.2658
184.3	-0.625201	-0.777	-0.3094	-0.237	0.5671	0.8976	2.2582
184.4	-0.6327	-0.7803	-0.3074	-0.2384	0.5639	0.8889	2.2529
184.5	-0.6327	-0.7778	-0.311	-0.2433	0.5637	0.8891	2.2455
184.6	-0.6376	-0.7772	-0.3126	-0.2452	0.5656	0.8862	2.2387
184.7	-0.6413	-0.7751	-0.317499	-0.252	0.5597	0.8826	2.23
184.8	-0.64	-0.7762	-0.3213	-0.2532	0.5569	0.8688	2.2206
184.9	-0.6391	-0.7781	-0.3269	-0.255	0.5562	0.8615	2.214
185	-0.6401	-0.7816	-0.3273	-0.2576	0.5522	0.8581	2.2105
185.1	-0.6431	-0.7828	-0.3242	-0.2615	0.5469	0.8518	2.2051
185.2	-0.6429	-0.784	-0.323	-0.2628	0.5454	0.8492	2.1998
185.3	-0.6415	-0.7814	-0.3243	-0.2677	0.5459	0.8417	2.1967
185.4	-0.6406	-0.7829	-0.3246	-0.2713	0.5345	0.8396	2.1908
185.5	-0.6391	-0.7824	-0.3231	-0.2696	0.5322	0.8357	2.1868
185.6	-0.6412	-0.7888	-0.3275	-0.2674	0.5315	0.8309	2.1811
185.7	-0.6392	-0.7907	-0.3289	-0.271	0.5279	0.8247	2.1801
185.8	-0.6431	-0.7973	-0.326499	-0.2687	0.5183	0.8188	2.1751
185.9	-0.6485	-0.8001	-0.3262	-0.2658	0.5175	0.8111	2.1667
186	-0.652	-0.8039	-0.333	-0.2663	0.5145	0.804	2.1637
186.1	-0.6538	-0.803	-0.3326	-0.2677	0.5113	0.8011	2.1573
186.2	-0.646901	-0.8025	-0.328901	-0.263701	0.5084	0.7963	2.1574
186.3	-0.6493	-0.8015	-0.3247	-0.2639	0.504501	0.7944	2.1514
186.4	-0.653	-0.8018	-0.3237	-0.2666	0.5087	0.7924	2.146
186.5	-0.6463	-0.7962	-0.3214	-0.2629	0.5081	0.7906	2.1456
186.6	-0.6445	-0.7959	-0.3223	-0.2606	0.5098	0.7889	2.1381
186.7	-0.646	-0.7971	-0.3251	-0.2652	0.509099	0.782	2.1389
186.8	-0.6455	-0.799	-0.3222	-0.2674	0.5024	0.7748	2.1398
186.9	-0.6461	-0.7981	-0.3236	-0.2738	0.4975	0.7666	2.1383
187	-0.6494	-0.8031	-0.3252	-0.2749	0.4932	0.76	2.1354
187.1	-0.6514	-0.7993	-0.3226	-0.2787	0.4974	0.7582	2.1284
187.2	-0.6545	-0.7996	-0.3243	-0.2772	0.4971	0.7531	2.1205
187.3	-0.6602	-0.7992	-0.3283	-0.2737	0.4931	0.7517	2.1087
187.4	-0.6612	-0.7981	-0.3323	-0.2776	0.4897	0.7495	2.1066
187.5	-0.6575	-0.7963	-0.3331	-0.282	0.4881	0.747	2.1058
187.6	-0.6613	-0.7961	-0.3337	-0.2865	0.4877	0.7436	2.0998
187.7	-0.6672	-0.8008	-0.3385	-0.280401	0.4797	0.74	2.0913
187.8	-0.6689	-0.7972	-0.3316	-0.2815	0.4757	0.7394	2.0855
187.9	-0.6701	-0.7915	-0.3348	-0.2876	0.477	0.7355	2.08
188	-0.6687	-0.7872	-0.3321	-0.2843	0.4774	0.7324	2.0786
188.1	-0.6732	-0.7917	-0.3353	-0.2885	0.4755	0.7289	2.0748
188.2	-0.6714	-0.7923	-0.3387	-0.2909	0.4733	0.7212	2.0693
188.3	-0.6676	-0.7905	-0.3391	-0.2941	0.4741	0.7134	2.0683
188.4	-0.6722	-0.792	-0.3416	-0.2949	0.4731	0.7057	2.062
188.5	-0.6726	-0.7942	-0.3416	-0.2938	0.4682	0.7017	2.0608
188.6	-0.6715	-0.7942	-0.3416	-0.293	0.4665	0.6969	2.0576
188.7	-0.6714	-0.7987	-0.3442	-0.2931	0.4611	0.689	2.0504
188.8	-0.6699	-0.800299	-0.3433	-0.293599	0.460701	0.6796	2.053
188.9	-0.6678	-0.7951	-0.3435	-0.2922	0.461	0.672	2.0478
189	-0.6714	-0.7922	-0.3423	-0.2928	0.4626	0.6689	2.0413
189.1	-0.6716	-0.792	-0.3344	-0.2942	0.4603	0.6623	2.0396
189.2	-0.669001	-0.793	-0.3277	-0.2969	0.4541	0.6567	2.0337
189.3	-0.6711	-0.7972	-0.3298	-0.2989	0.4542	0.6528	2.0294
189.4	-0.6761	-0.8008	-0.3291	-0.3036	0.4533	0.6468	2.0222
189.5	-0.6786	-0.7993	-0.3272	-0.3007	0.4513	0.6499	2.0175
189.6	-0.6794	-0.802	-0.3242	-0.3044	0.445	0.6495	2.0137
189.7	-0.6786	-0.8054	-0.3279	-0.3094	0.4463	0.6501	2.0066
189.8	-0.6749	-0.8016	-0.331	-0.3116	0.447	0.642801	1.9996
189.9	-0.6782	-0.7995	-0.3288	-0.3139	0.4494	0.6423	2.0019
190	-0.6779	-0.7968	-0.3293	-0.3067	0.4463	0.642	1.9957
190.1	-0.6765	-0.7936	-0.3266	-0.3108	0.45	0.6407	1.9895
190.2	-0.6757	-0.7928	-0.3308	-0.3134	0.4511	0.636199	1.9835
190.3	-0.6787	-0.7876	-0.3312	-0.3213	0.4532	0.6315	1.9756
190.4	-0.6824	-0.7865	-0.3321	-0.3256	0.4479	0.6243	1.9667
190.5	-0.6787	-0.7861	-0.3344	-0.3291	0.4441	0.62	1.961
190.6	-0.6772	-0.7898	-0.3376	-0.3288	0.4368	0.6137	1.954
190.7	-0.678401	-0.7881	-0.333301	-0.326701	0.4284	0.6078	1.9498
190.8	-0.6775	-0.7918	-0.3297	-0.3274	0.4293	0.6055	1.9493
190.9	-0.6779	-0.7891	-0.3317	-0.3294	0.4265	0.602	1.9461
191	-0.6737	-0.7879	-0.329	-0.3326	0.4245	0.5996	1.943
191.1	-0.6769	-0.7819	-0.3347	-0.3299	0.427	0.5964	1.9379
191.2	-0.6761	-0.7836	-0.3381	-0.3328	0.4237	0.5906	1.9318
191.3	-0.6755	-0.781501	-0.3365	-0.3363	0.4171	0.583301	1.927
191.4	-0.6773	-0.7849	-0.3402	-0.3347	0.4138	0.5841	1.9228
191.5	-0.6785	-0.7824	-0.3385	-0.3369	0.4181	0.5802	1.9179
191.6	-0.6775	-0.7811	-0.3405	-0.343	0.4124	0.5708	1.9115
191.7	-0.6767	-0.775901	-0.3415	-0.3438	0.4065	0.5709	1.9094
191.8	-0.678199	-0.775899	-0.3414	-0.3425	0.4048	0.5714	1.9032
191.9	-0.67	-0.772	-0.3396	-0.3441	0.4063	0.5675	1.9053
192	-0.6638	-0.7705	-0.3465	-0.3443	0.3994	0.5675	1.9032
192.1	-0.6639	-0.77	-0.3477	-0.345	0.3967	0.5652	1.899
192.2	-0.6642	-0.769	-0.3484	-0.3463	0.3946	0.5593	1.9
192.3	-0.670699	-0.7682	-0.3561	-0.3546	0.3904	0.5579	1.8962
192.4	-0.6677	-0.7719	-0.3579	-0.3558	0.388	0.5576	1.8965
192.5	-0.6598	-0.7732	-0.359	-0.3585	0.3846	0.5585	1.8924
192.6	-0.6624	-0.7761	-0.3626	-0.3606	0.3823	0.5498	1.8812
192.7	-0.6618	-0.772301	-0.3669	-0.3656	0.3764	0.5404	1.8764
192.8	-0.657499	-0.771599	-0.3692	-0.3632	0.3688	0.5388	1.8708
192.9	-0.6568	-0.7678	-0.3719	-0.3624	0.371	0.5388	1.8642
193	-0.6493	-0.7665	-0.3777	-0.3616	0.3718	0.5384	1.8648
193.1	-0.6456	-0.7634	-0.3767	-0.36	0.3711	0.5371	1.8652
193.2	-0.643301	-0.7636	-0.3707	-0.3633	0.3654	0.5341	1.8641
193.3	-0.642399	-0.762799	-0.371699	-0.3643	0.364401	0.5314	1.8611
193.4	-0.6336	-0.7606	-0.3713	-0.3634	0.3678	0.525	1.864
193.5	-0.6285	-0.7584	-0.3715	-0.3622	0.3635	0.5192	1.8591
193.6	-0.6298	-0.7557	-0.3687	-0.3579	0.3592	0.5132	1.8613
193.7	-0.6264	-0.7581	-0.373	-0.3591	0.3511	0.5076	1.8587
193.8	-0.6195	-0.7529	-0.3704	-0.3623	0.3524	0.5027	1.8599
193.9	-0.6177	-0.7544	-0.3734	-0.3664	0.3535	0.4948	1.8581
194	-0.6155	-0.7566	-0.3737	-0.3652	0.3504	0.4926	1.8571
194.1	-0.6189	-0.7604	-0.3738	-0.3697	0.3466	0.4908	1.8529
194.2	-0.619	-0.7579	-0.3708	-0.367	0.3453	0.4842	1.847
194.3	-0.622	-0.7598	-0.3673	-0.3684	0.3403	0.481601	1.8426
194.4	-0.6251	-0.7583	-0.3671	-0.3697	0.3328	0.4825	1.8377
194.5	-0.6231	-0.7574	-0.3673	-0.3718	0.3307	0.4801	1.8356
194.6	-0.6227	-0.7551	-0.368	-0.3774	0.3297	0.4767	1.8274
194.7	-0.6221	-0.7543	-0.3711	-0.3762	0.330599	0.4717	1.8253
194.8	-0.6199	-0.7479	-0.3738	-0.378	0.3329	0.469201	1.8253
194.9	-0.6201	-0.7467	-0.3733	-0.3815	0.3288	0.4688	1.8211
195	-0.6259	-0.7515	-0.3742	-0.3861	0.3271	0.472	1.8235
195.1	-0.6198	-0.7547	-0.3793	-0.3872	0.3225	0.4687	1.8223
195.2	-0.6237	-0.751701	-0.3855	-0.3883	0.3211	0.4671	1.8153
195.3	-0.625099	-0.7468	-0.3941	-0.3838	0.3195	0.4581	1.8162
195.4	-0.6236	-0.7447	-0.3938	-0.3861	0.3147	0.4566	1.8121
195.5	-0.6249	-0.7399	-0.3917	-0.3894	0.3131	0.4521	1.8089
195.6	-0.6273	-0.7414	-0.3899	-0.3946	0.3114	0.4441	1.8072
195.7	-0.6279	-0.7405	-0.3933	-0.3931	0.312699	0.4363	1.8044
195.8	-0.6295	-0.7374	-0.389199	-0.3898	0.3088	0.427601	1.8045
195.9	-0.6288	-0.7375	-0.385	-0.3931	0.3092	0.431	1.804
196	-0.6285	-0.7413	-0.3825	-0.3942	0.3033	0.426	1.8022
196.1	-0.6272	-0.7437	-0.3818	-0.4003	0.3034	0.426	1.8074
196.2	-0.6257	-0.7481	-0.3853	-0.4017	0.2976	0.423399	1.8042
196.3	-0.6208	-0.7445	-0.3833	-0.401199	0.2951	0.4215	1.8055
196.4	-0.6201	-0.7504	-0.3792	-0.3958	0.2935	0.4197	1.8043
196.5	-0.62	-0.752	-0.3801	-0.3931	0.2961	0.4197	1.803
196.6	-0.6218	-0.7453	-0.3813	-0.3948	0.297	0.4207	1.7953
196.7	-0.6273	-0.742401	-0.375701	-0.3958	0.2992	0.4219	1.795
196.8	-0.6211	-0.7427	-0.3827	-0.3975	0.3035	0.4214	1.7903
196.9	-0.6179	-0.7458	-0.3866	-0.3946	0.2994	0.418	1.7876
197	-0.6182	-0.7516	-0.3822	-0.3962	0.2924	0.4198	1.7852
197.1	-0.623	-0.749	-0.3847	-0.3957	0.2904	0.4166	1.7825
197.2	-0.6203	-0.7541	-0.3836	-0.399	0.2858	0.4152	1.7815
197.3	-0.6182	-0.7486	-0.3804	-0.3988	0.2843	0.411	1.7771
197.4	-0.6133	-0.7463	-0.3863	-0.3996	0.2879	0.4111	1.7762
197.5	-0.6098	-0.7454	-0.3822	-0.4008	0.2865	0.4091	1.7766
197.6	-0.6043	-0.7412	-0.3842	-0.4054	0.2828	0.4078	1.7771
197.7	-0.6022	-0.737901	-0.3785	-0.4037	0.282	0.413999	1.774
197.8	-0.6034	-0.7398	-0.3762	-0.404399	0.2838	0.4085	1.7694
197.9	-0.6057	-0.7391	-0.3742	-0.4031	0.2813	0.4045	1.766
198	-0.6139	-0.7365	-0.3722	-0.4004	0.278	0.4067	1.758
198.1	-0.6133	-0.7333	-0.367	-0.4012	0.2814	0.4026	1.7532
198.2	-0.6157	-0.7294	-0.361901	-0.4051	0.2806	0.399	1.7464
198.3	-0.6127	-0.7298	-0.353799	-0.4065	0.2799	0.4018	1.7389
198.4	-0.6146	-0.7304	-0.3507	-0.405	0.2758	0.3969	1.7358
198.5	-0.6125	-0.7247	-0.3536	-0.4094	0.2742	0.3898	1.7305
198.6	-0.6112	-0.7199	-0.3513	-0.4114	0.27	0.3844	1.7295
198.7	-0.6095	-0.719	-0.3522	-0.4127	0.2701	0.384599	1.7283
198.8	-0.609699	-0.7209	-0.3503	-0.4128	0.269101	0.3839	1.7233
198.9	-0.6087	-0.7193	-0.349	-0.4137	0.2718	0.378	1.7175
199	-0.6094	-0.7158	-0.3488	-0.4198	0.2673	0.3706	1.7119
199.1	-0.615	-0.7211	-0.345	-0.4215	0.2625	0.3669	1.7049
199.2	-0.6182	-0.723	-0.3445	-0.420401	0.2626	0.3616	1.7001
199.3	-0.6209	-0.7238	-0.350799	-0.4195	0.2604	0.3539	1.6959
199.4	-0.6208	-0.7197	-0.3462	-0.4199	0.256	0.347	1.692
199.5	-0.6257	-0.7191	-0.3473	-0.4211	0.2537	0.3433	1.6928
199.6	-0.6271	-0.72	-0.3474	-0.4225	0.2554	0.3441	1.69
199.7	-0.6262	-0.72	-0.3517	-0.4239	0.2537	0.3428	1.6827
199.8	-0.6257	-0.7133	-0.3463	-0.425899	0.2506	0.346	1.6855
199.9	-0.627	-0.7141	-0.3482	-0.4264	0.2479	0.3447	1.6756
200	-0.6256	-0.717	-0.3479	-0.4304	0.2446	0.3484	1.6733
200.1	-0.6249	-0.7181	-0.3449	-0.4329	0.2413	0.3494	1.6704
200.2	-0.620501	-0.719	-0.342201	-0.4367	0.2402	0.351699	1.6644
200.3	-0.618399	-0.7196	-0.3453	-0.4417	0.2372	0.3527	1.6587
200.4	-0.6109	-0.7175	-0.3422	-0.442	0.2405	0.3525	1.6498
200.5	-0.6096	-0.7146	-0.3438	-0.4418	0.2392	0.3484	1.6422
200.6	-0.607	-0.7132	-0.3436	-0.4403	0.2368	0.3486	1.6354
200.7	-0.601601	-0.7139	-0.3453	-0.439	0.2345	0.345	1.6324
200.8	-0.5996	-0.7079	-0.3478	-0.4415	0.229401	0.3458	1.6297
200.9	-0.5972	-0.7113	-0.3453	-0.4437	0.2299	0.3464	1.6275
201	-0.5994	-0.7165	-0.3471	-0.4462	0.2319	0.3383	1.6232
201.1	-0.5952	-0.7182	-0.3467	-0.4498	0.2311	0.331	1.6196
201.2	-0.5982	-0.7141	-0.344	-0.4534	0.231899	0.3277	1.6136
201.3	-0.6003	-0.715499	-0.343799	-0.456	0.228801	0.324101	1.6072
201.4	-0.6044	-0.7163	-0.3401	-0.4595	0.2267	0.325	1.5978
[truncated: 5,286 more rows]

## Sheet: Fig. 1f
Figure 1f
	TDI-11861 (nM)
Time (s)	4	12.3	37	111	333
1.8	0.8425	0.7083	0.4389	1.6715	3.2073
1.9	0.8424	0.7083	0.4389	1.6715	3.4899
2	0.8404	0.7083	0.4389	1.5453	3.8103
2.1	0.8404	0.6881	0.4655	1.5453	4.1174
2.2	0.8404	0.7083	0.5053	1.6813	4.3867
2.3	0.8404	0.7387	0.5196	1.7733	4.6574
2.4	0.8404	0.7497	0.5655	1.8744	4.9214
2.5	0.8445	0.7743	0.613	1.9741	5.2055
2.6	0.8513	0.8001	0.6651	2.0936	5.4791
2.7	0.8424	0.8316	0.72	2.2129	5.7546
2.8	0.8277	0.8661	0.7603	2.3162	6.035
2.9	0.8428	0.8916	0.8097	2.4384	6.2979
3	0.8695	0.9189	0.8268	2.5664	6.5704
3.1	0.8779	0.937	0.8752	2.687	6.8282
3.2	0.8949	0.9711	0.9211	2.8081	7.0884
3.3	0.9019	1.0021	0.9741	2.9275	7.3671
3.4	0.9207	1.0241	1.0153	3.044	7.6344
3.5	0.9301	1.0489	1.0695	3.17	7.8909
3.6	0.946	1.0697	1.1177	3.2882	8.1393
3.7	0.9576	1.0973	1.1563	3.415	8.4059
3.8	0.966	1.1193	1.2013	3.5334	8.6683
3.9	0.9762	1.1435	1.2497	3.6529	8.921
4	0.9824	1.1649	1.2998	3.7668	9.1612
4.1	0.9921	1.1943	1.3453	3.8779	9.4189
4.2	1.0019	1.2234	1.3842	3.988	9.6705
4.3	1.016	1.2511	1.4272	4.1014	9.9324
4.4	1.0247	1.2831	1.4738	4.2089	10.1912
4.5	1.0364	1.3125	1.5177	4.3129	10.4285
4.6	1.0491	1.3426	1.5695	4.427	10.6762
4.7	1.0599	1.3669	1.629	4.5429	10.9383
4.8	1.0681	1.391	1.6858	4.6576	11.1759
4.9	1.0721	1.4157	1.7432	4.7747	11.4315
5	1.0786	1.4398	1.7965	4.8859	11.677
5.1	1.0886	1.4675	1.8413	4.9978	11.9266
5.2	1.101	1.4963	1.883	5.1098	12.1744
5.3	1.1106	1.522	1.928	5.2226	12.4277
5.4	1.1225	1.5443	1.9663	5.3382	12.6634
5.5	1.1334	1.5712	2.0083	5.4478	12.8847
5.6	1.1461	1.5966	2.0513	5.5553	13.1149
5.7	1.155	1.6128	2.085	5.6676	13.3456
5.8	1.1673	1.637	2.1255	5.7827	13.5747
5.9	1.174	1.6543	2.1648	5.897	13.8144
6	1.1836	1.6785	2.2077	6.0077	14.0416
6.1	1.1974	1.704	2.2503	6.1205	14.2687
6.2	1.2133	1.7229	2.2847	6.2304	14.4882
6.3	1.2276	1.7431	2.3265	6.3315	14.7076
6.4	1.2345	1.7669	2.374	6.441	14.9217
6.5	1.2452	1.7914	2.4203	6.5495	15.1492
6.6	1.2592	1.8079	2.461	6.6548	15.3689
6.7	1.2722	1.8304	2.5052	6.7692	15.5855
6.8	1.2824	1.8548	2.5532	6.874	15.7976
6.9	1.2947	1.8842	2.5879	6.9776	15.9913
7	1.3059	1.8983	2.6261	7.0832	16.2104
7.1	1.3184	1.9195	2.6625	7.1892	16.4346
7.2	1.3303	1.9397	2.6981	7.2926	16.6503
7.3	1.3431	1.9613	2.739	7.3922	16.8575
7.4	1.3518	1.9827	2.7813	7.494	17.0661
7.5	1.3603	2.0046	2.8222	7.5946	17.2829
7.6	1.3687	2.0269	2.8638	7.6956	17.4878
7.7	1.3775	2.0537	2.9061	7.7921	17.6877
7.8	1.39	2.0742	2.9495	7.8934	17.8951
7.9	1.3982	2.0964	2.9906	7.9912	18.1023
8	1.4068	2.1212	3.0363	8.0881	18.3068
8.1	1.4212	2.1406	3.0817	8.1887	18.518
8.2	1.4346	2.1584	3.1268	8.2892	18.725
8.3	1.44	2.1816	3.1706	8.3846	18.908
8.4	1.4492	2.2016	3.2163	8.4832	19.0935
8.5	1.4579	2.2212	3.2577	8.5848	19.2891
8.6	1.4669	2.2394	3.2944	8.6774	19.4666
8.7	1.4778	2.2596	3.3327	8.7743	19.6431
8.8	1.4883	2.2794	3.3739	8.8773	19.8287
8.9	1.5011	2.3052	3.4201	8.9806	20.0215
9	1.5152	2.3246	3.467	9.0812	20.2066
9.1	1.526	2.3474	3.5117	9.1817	20.3927
9.2	1.5356	2.3705	3.5547	9.2821	20.5706
9.3	1.5466	2.3893	3.5985	9.3793	20.7416
9.4	1.5599	2.4103	3.6366	9.4786	20.9232
9.5	1.5673	2.4316	3.6795	9.5753	21.1053
9.6	1.5787	2.4449	3.7243	9.6662	21.2884
9.7	1.59	2.4597	3.7683	9.7595	21.4648
9.8	1.6019	2.4768	3.8104	9.8546	21.6381
9.9	1.6153	2.4911	3.8484	9.9576	21.8199
10	1.6219	2.5066	3.8882	10.0533	21.9947
10.1	1.6288	2.5263	3.9305	10.148	22.1712
10.2	1.6355	2.5462	3.9731	10.2364	22.3412
10.3	1.6423	2.5668	4.0106	10.3302	22.5199
10.4	1.6501	2.5862	4.0519	10.4251	22.6987
10.5	1.6578	2.6071	4.0945	10.5232	22.8688
10.6	1.6637	2.6269	4.1342	10.6183	23.0394
10.7	1.6733	2.6456	4.1785	10.7115	23.197
10.8	1.6777	2.6659	4.2248	10.8063	23.3658
10.9	1.6884	2.6863	4.266	10.9018	23.532
11	1.6972	2.7038	4.3051	11.0055	23.6985
11.1	1.7048	2.72	4.3486	11.1025	23.8744
11.2	1.7141	2.7368	4.3885	11.196	24.0355
11.3	1.7227	2.7576	4.4314	11.294	24.2034
11.4	1.7273	2.7772	4.4757	11.3918	24.3558
11.5	1.7303	2.7964	4.5159	11.49	24.5102
11.6	1.7313	2.8154	4.5551	11.5806	24.6691
11.7	1.7339	2.8343	4.6002	11.6722	24.8258
11.8	1.7423	2.8545	4.6396	11.7666	24.9866
11.9	1.7498	2.8721	4.6774	11.8583	25.1381
12	1.7529	2.8909	4.7151	11.948	25.293
12.1	1.7573	2.91	4.7595	12.045	25.4453
12.2	1.758	2.9275	4.7992	12.1369	25.594
12.3	1.76	2.944	4.8384	12.2222	25.7494
12.4	1.7663	2.9607	4.8773	12.3123	25.898
12.5	1.7724	2.9809	4.916	12.4044	26.0437
12.6	1.7813	3.0041	4.9603	12.4959	26.1944
12.7	1.7856	3.0208	4.9976	12.5858	26.3441
12.8	1.793	3.0396	5.0305	12.6782	26.4955
12.9	1.7953	3.0567	5.0691	12.7689	26.6328
13	1.8027	3.0761	5.11	12.8576	26.7768
13.1	1.8042	3.095	5.1512	12.9429	26.9273
13.2	1.8073	3.1136	5.191	13.0314	27.0705
13.3	1.8101	3.1263	5.2277	13.1169	27.2127
13.4	1.8158	3.1437	5.2673	13.2041	27.3494
13.5	1.8199	3.1626	5.307	13.2957	27.4941
13.6	1.8253	3.1796	5.349	13.3855	27.6326
13.7	1.831	3.197	5.3889	13.4758	27.7703
13.8	1.8398	3.2163	5.4284	13.5623	27.9075
13.9	1.8457	3.2341	5.4654	13.6485	28.043
14	1.849	3.2518	5.5063	13.7384	28.1781
14.1	1.8562	3.2678	5.546	13.8258	28.3172
14.2	1.8619	3.2842	5.5864	13.9154	28.4534
14.3	1.8687	3.3037	5.6243	14.002	28.5854
14.4	1.873	3.3187	5.6594	14.0855	28.7126
14.5	1.879	3.335	5.6954	14.1682	28.8399
14.6	1.8848	3.3506	5.734	14.2543	28.9686
14.7	1.8938	3.372	5.7759	14.3417	29.0897
14.8	1.8988	3.3884	5.8127	14.421	29.2196
14.9	1.9005	3.4085	5.8533	14.5002	29.3507
15	1.9045	3.426	5.8936	14.5827	29.4743
15.1	1.9092	3.4435	5.93	14.6657	29.5932
15.2	1.9146	3.4625	5.9677	14.7499	29.715
15.3	1.9176	3.482	6.0027	14.8347	29.8342
15.4	1.9208	3.501	6.0381	14.9199	29.9596
15.5	1.9261	3.5167	6.0784	15.0058	30.0808
15.6	1.9343	3.5368	6.1162	15.0913	30.202
15.7	1.9405	3.5587	6.1515	15.1818	30.3226
15.8	1.9496	3.5788	6.19	15.2682	30.4398
15.9	1.9562	3.5958	6.2304	15.3527	30.5668
16	1.9618	3.6158	6.2689	15.433	30.6912
16.1	1.972	3.6348	6.3072	15.5128	30.8111
16.2	1.9787	3.6546	6.337	15.5945	30.931
16.3	1.982	3.6741	6.3754	15.6807	31.0486
16.4	1.9909	3.6956	6.4187	15.7685	31.1748
16.5	2.0008	3.7138	6.4602	15.8542	31.2881
16.6	2.0079	3.7342	6.4993	15.9361	31.4067
16.7	2.017	3.7522	6.5402	16.0152	31.5258
16.8	2.0221	3.7713	6.5768	16.1008	31.6492
16.9	2.0287	3.7923	6.6142	16.1869	31.7665
17	2.0342	3.81	6.6502	16.2784	31.8825
17.1	2.037	3.8297	6.6894	16.3639	31.9972
17.2	2.0428	3.8494	6.7336	16.4547	32.1109
17.3	2.0528	3.8684	6.7736	16.5455	32.2242
17.4	2.0578	3.8911	6.8168	16.6388	32.3384
17.5	2.0656	3.9114	6.8578	16.7287	32.4452
17.6	2.0774	3.9309	6.8969	16.8204	32.5556
17.7	2.0913	3.9443	6.9384	16.8986	32.6672
17.8	2.1015	3.9592	6.9804	16.9887	32.7841
17.9	2.1037	3.9747	7.0148	17.0756	32.9004
18	2.1061	3.9933	7.0551	17.1619	33.0113
18.1	2.1131	4.0166	7.0961	17.2423	33.118
18.2	2.1187	4.0394	7.1382	17.3164	33.2298
18.3	2.125	4.0614	7.1761	17.3896	33.3358
18.4	2.1299	4.0789	7.2195	17.4722	33.4365
18.5	2.1324	4.0974	7.2575	17.5551	33.5263
18.6	2.1408	4.1177	7.2961	17.6386	33.6156
18.7	2.1485	4.135	7.3404	17.7226	33.709
18.8	2.1639	4.1614	7.3824	17.808	33.8108
18.9	2.1757	4.1849	7.4221	17.8885	33.9098
19	2.1892	4.2045	7.4679	17.9705	34.0048
19.1	2.2004	4.2255	7.5059	18.0551	34.1066
19.2	2.2026	4.2497	7.5438	18.1394	34.2078
19.3	2.2047	4.2744	7.5838	18.2229	34.3176
19.4	2.2146	4.2983	7.6317	18.3042	34.4207
19.5	2.2204	4.3199	7.6671	18.3861	34.5203
19.6	2.2292	4.3347	7.6999	18.4608	34.6185
19.7	2.2353	4.3538	7.7348	18.5289	34.7155
19.8	2.237	4.3731	7.774	18.6044	34.8056
19.9	2.2444	4.3924	7.8132	18.6738	34.9018
20	2.2483	4.4074	7.8493	18.7428	34.9877
20.1	2.2534	4.4286	7.8865	18.8175	35.0675
20.2	2.2594	4.4442	7.922	18.8871	35.1454
20.3	2.2649	4.461	7.9549	18.9561	35.2322
20.4	2.2714	4.48	7.9979	19.0326	35.3158
20.5	2.2746	4.5028	8.0366	19.1122	35.3939
20.6	2.2808	4.5249	8.0781	19.1828	35.4723
20.7	2.2896	4.5486	8.1213	19.2536	35.547
20.8	2.2965	4.5671	8.1611	19.3224	35.6213
20.9	2.3024	4.5906	8.2023	19.3807	35.702
21	2.313	4.6118	8.2421	19.4502	35.7802
21.1	2.3155	4.6273	8.2852	19.5249	35.8639
21.2	2.3217	4.6459	8.3232	19.5986	35.9452
21.3	2.3332	4.6657	8.3572	19.6648	36.0278
21.4	2.3388	4.6883	8.3963	19.7333	36.1071
21.5	2.3397	4.7073	8.4317	19.805	36.1905
21.6	2.3479	4.7292	8.4698	19.8737	36.27
21.7	2.3548	4.743	8.512	19.94	36.3474
21.8	2.3536	4.758	8.5421	20.0033	36.4192
21.9	2.3579	4.7764	8.5765	20.0712	36.4978
22	2.3615	4.7967	8.6073	20.1403	36.5777
22.1	2.3671	4.8096	8.6441	20.2117	36.6473
22.2	2.3737	4.8215	8.6798	20.2765	36.7188
22.3	2.3776	4.8335	8.7141	20.3369	36.7785
22.4	2.3827	4.8511	8.7427	20.4056	36.847
22.5	2.3875	4.8671	8.7727	20.4733	36.9206
22.6	2.3924	4.8827	8.8018	20.5414	36.9941
22.7	2.3972	4.8975	8.8296	20.5997	37.0709
22.8	2.4082	4.9133	8.866	20.6536	37.1365
22.9	2.4097	4.9348	8.9081	20.7117	37.2092
23	2.4152	4.9566	8.9457	20.771	37.2773
23.1	2.4226	4.9769	8.9867	20.8288	37.3468
23.2	2.4286	4.9944	9.0194	20.8814	37.4212
23.3	2.4409	5.0142	9.0537	20.9357	37.4944
23.4	2.4477	5.0323	9.0877	20.9967	37.5643
23.5	2.4513	5.0463	9.1233	21.0639	37.6341
23.6	2.4577	5.064	9.1552	21.1316	37.6841
23.7	2.4605	5.0745	9.185	21.2061	37.7452
23.8	2.4679	5.091	9.2143	21.289	37.8169
23.9	2.4785	5.1078	9.2515	21.3646	37.8904
24	2.4828	5.1187	9.2878	21.4441	37.964
24.1	2.4833	5.1322	9.3173	21.5109	38.0323
24.2	2.4878	5.1488	9.3455	21.5748	38.0946
24.3	2.4915	5.1628	9.3807	21.6386	38.1616
24.4	2.4959	5.1764	9.4205	21.7058	38.2283
24.5	2.4967	5.1868	9.4596	21.7651	38.2964
24.6	2.5026	5.2019	9.4959	21.8298	38.3536
24.7	2.5112	5.2192	9.5298	21.8916	38.4052
24.8	2.5193	5.2388	9.5596	21.9461	38.463
24.9	2.5234	5.2565	9.5941	21.9975	38.5174
25	2.5266	5.2705	9.6289	22.0515	38.5788
25.1	2.5313	5.2871	9.6673	22.1046	38.6374
25.2	2.5348	5.3048	9.7013	22.1609	38.6926
25.3	2.5413	5.3195	9.7365	22.21	38.7439
25.4	2.5424	5.3313	9.7678	22.2585	38.7964
25.5	2.549	5.3484	9.8003	22.3093	38.8495
25.6	2.5548	5.3639	9.8343	22.3641	38.9087
25.7	2.5628	5.3852	9.8734	22.4173	38.9627
25.8	2.5703	5.4065	9.9043	22.4766	39.0108
25.9	2.5808	5.4206	9.9379	22.5311	39.0698
26	2.5881	5.4362	9.9724	22.5795	39.1327
26.1	2.5909	5.4509	10.0089	22.6315	39.1881
26.2	2.5961	5.4629	10.0422	22.6875	39.2485
26.3	2.6038	5.4785	10.0751	22.7465	39.3065
26.4	2.6128	5.4932	10.1112	22.8083	39.366
26.5	2.6182	5.5059	10.1418	22.8678	39.4208
26.6	2.6202	5.5207	10.1696	22.9369	39.4767
26.7	2.6265	5.5344	10.196	23.0038	39.5286
26.8	2.6338	5.5479	10.2229	23.0685	39.5857
26.9	2.6393	5.5621	10.2558	23.1273	39.6474
27	2.6441	5.5759	10.2914	23.1891	39.7001
27.1	2.6523	5.5911	10.3285	23.2557	39.7444
27.2	2.6601	5.6085	10.3669	23.317	39.7948
27.3	2.6633	5.627	10.4029	23.3781	39.8456
27.4	2.6709	5.6448	10.4423	23.4287	39.8912
27.5	2.676	5.6627	10.4791	23.4824	39.9298
27.6	2.6835	5.679	10.5102	23.5376	39.9667
27.7	2.6932	5.6934	10.5458	23.5887	40.023
27.8	2.702	5.7084	10.5845	23.6386	40.079
27.9	2.7097	5.726	10.6178	23.6845	40.1324
28	2.7176	5.7444	10.6463	23.7419	40.1814
28.1	2.7239	5.7652	10.6773	23.8047	40.2259
28.2	2.7301	5.7813	10.7048	23.8714	40.2771
28.3	2.7347	5.7967	10.7294	23.9318	40.3273
28.4	2.7397	5.8093	10.7597	23.9955	40.3774
28.5	2.7495	5.8216	10.7912	24.0552	40.4288
28.6	2.7519	5.8356	10.824	24.1116	40.4818
28.7	2.7605	5.8479	10.8534	24.169	40.5361
28.8	2.7686	5.8614	10.8824	24.2315	40.5847
28.9	2.7735	5.8749	10.9104	24.2928	40.6314
29	2.7783	5.889	10.9441	24.3558	40.679
29.1	2.7839	5.9047	10.9793	24.4165	40.7275
29.2	2.7894	5.9222	11.0129	24.4842	40.7721
29.3	2.7966	5.9438	11.0453	24.5462	40.8201
29.4	2.8031	5.9605	11.0799	24.6077	40.8724
29.5	2.8085	5.9741	11.1148	24.6668	40.9213
29.6	2.8162	5.9902	11.1523	24.7234	40.967
29.7	2.8209	6.0034	11.1863	24.7864	41.013
29.8	2.8231	6.0225	11.2214	24.8488	41.0563
29.9	2.8289	6.0395	11.2584	24.9117	41.0928
30	2.8357	6.0615	11.2941	24.9693	41.1391
30.1	2.8433	6.076	11.3261	25.0274	41.1876
30.2	2.8495	6.0922	11.361	25.0833	41.231
30.3	2.8564	6.1082	11.3961	25.1348	41.2732
30.4	2.8652	6.1225	11.4303	25.1878	41.3185
30.5	2.8731	6.1374	11.4653	25.2445	41.359
30.6	2.8797	6.1564	11.5002	25.2961	41.4019
30.7	2.8878	6.1742	11.536	25.3492	41.4485
30.8	2.8918	6.1936	11.5671	25.4011	41.4958
30.9	2.9014	6.2112	11.5962	25.4555	41.5436
31	2.9064	6.2261	11.6309	25.5062	41.587
31.1	2.9138	6.2415	11.6653	25.5579	41.6279
31.2	2.9238	6.2588	11.6984	25.6114	41.6687
31.3	2.9338	6.2764	11.7346	25.6605	41.7081
31.4	2.9404	6.2977	11.7705	25.713	41.746
31.5	2.9492	6.3159	11.8069	25.7665	41.7874
31.6	2.9525	6.3329	11.8416	25.82	41.8277
31.7	2.9587	6.3531	11.8795	25.8757	41.8704
31.8	2.965	6.3693	11.9182	25.931	41.9118
31.9	2.9717	6.3832	11.951	25.987	41.9545
32	2.9763	6.3978	11.9835	26.0381	41.9951
32.1	2.9827	6.4152	12.016	26.0886	42.0337
32.2	2.9865	6.4298	12.0489	26.1471	42.0724
32.3	2.9937	6.4458	12.0853	26.201	42.1159
32.4	3.0004	6.4605	12.1241	26.2604	42.1617
32.5	3.0054	6.4761	12.1594	26.3209	42.2028
32.6	3.013	6.4957	12.1939	26.3812	42.2424
32.7	3.0241	6.5112	12.2326	26.4343	42.2837
32.8	3.0291	6.5267	12.2696	26.4844	42.3256
32.9	3.0364	6.5454	12.3026	26.5412	42.3659
33	3.0421	6.5578	12.3373	26.5914	42.4065
33.1	3.0488	6.5722	12.373	26.6434	42.4479
33.2	3.0544	6.5898	12.4032	26.6929	42.4865
33.3	3.059	6.6038	12.4372	26.7392	42.5224
33.4	3.0676	6.6207	12.4729	26.7888	42.5562
33.5	3.0718	6.636	12.5058	26.8386	42.5896
33.6	3.0786	6.6522	12.5383	26.8879	42.6251
33.7	3.0838	6.6668	12.5703	26.9397	42.6573
33.8	3.0884	6.6872	12.6084	26.9882	42.6955
33.9	3.0962	6.7019	12.6443	27.0333	42.7311
34	3.1042	6.7145	12.6812	27.0727	42.7675
34.1	3.1102	6.7327	12.7186	27.1157	42.8055
34.2	3.1152	6.7466	12.7538	27.1619	42.8409
34.3	3.1222	6.7661	12.7902	27.2113	42.8758
34.4	3.1279	6.7861	12.824	27.2621	42.9114
34.5	3.1326	6.8025	12.8586	27.3086	42.9448
34.6	3.1376	6.8202	12.895	27.3543	42.9763
34.7	3.146	6.834	12.9315	27.4058	43.0117
34.8	3.1528	6.8471	12.969	27.4512	43.0445
34.9	3.1578	6.8619	12.9981	27.4974	43.0805
35	3.1638	6.8765	13.0314	27.5484	43.1116
35.1	3.1718	6.8926	13.0661	27.5999	43.146
35.2	3.1768	6.9062	13.0975	27.6476	43.1776
35.3	3.183	6.9165	13.1329	27.6954	43.2115
35.4	3.1888	6.9285	13.1665	27.7432	43.2426
35.5	3.1961	6.9493	13.1958	27.7878	43.279
35.6	3.2024	6.9643	13.2265	27.8355	43.3143
35.7	3.208	6.9824	13.2608	27.883	43.3452
35.8	3.2152	7.0022	13.2967	27.9318	43.3759
35.9	3.22	7.0178	13.333	27.9734	43.4052
36	3.2272	7.0334	13.3667	28.0171	43.4359
36.1	3.2343	7.047	13.3968	28.0662	43.4639
36.2	3.2417	7.0636	13.4289	28.1164	43.4941
36.3	3.2484	7.079	13.4639	28.1622	43.5267
36.4	3.2534	7.0911	13.4968	28.2043	43.5571
36.5	3.2579	7.1074	13.5316	28.2497	43.5865
36.6	3.2654	7.1214	13.5655	28.2956	43.6171
36.7	3.2709	7.1324	13.5983	28.3415	43.6498
36.8	3.2785	7.1485	13.6295	28.3808	43.6773
36.9	3.2888	7.1641	13.6644	28.4258	43.7058
37	3.2937	7.18	13.7001	28.466	43.7311
37.1	3.3046	7.1935	13.7323	28.5096	43.7598
37.2	3.3141	7.2106	13.7645	28.5544	43.7861
37.3	3.3192	7.2233	13.7972	28.5992	43.8148
37.4	3.3275	7.2358	13.8303	28.6453	43.8467
37.5	3.3334	7.2471	13.8611	28.6921	43.8764
37.6	3.3359	7.2629	13.8923	28.7359	43.903
37.7	3.3412	7.278	13.9192	28.777	43.9328
37.8	3.346	7.2921	13.9471	28.8249	43.9592
37.9	3.3507	7.3077	13.9822	28.8694	43.9825
38	3.3548	7.3242	14.0119	28.9189	44.0064
38.1	3.3608	7.3413	14.0466	28.968	44.0364
38.2	3.3668	7.3563	14.0782	29.0151	44.0623
38.3	3.3783	7.3675	14.113	29.0639	44.0873
38.4	3.3855	7.3793	14.1462	29.1085	44.1108
38.5	3.3905	7.3939	14.1743	29.154	44.1335
38.6	3.3948	7.4062	14.2109	29.1993	44.1579
38.7	3.3977	7.4188	14.2455	29.2466	44.188
38.8	3.4036	7.4331	14.276	29.2913	44.2172
38.9	3.4124	7.4487	14.3076	29.3377	44.2436
39	3.4189	7.4599	14.3401	29.374	44.2706
39.1	3.4245	7.4799	14.376	29.418	44.2949
39.2	3.431	7.4938	14.4076	29.4577	44.3185
39.3	3.4372	7.5063	14.4411	29.4981	44.3447
39.4	3.4426	7.5222	14.4745	29.5399	44.3702
39.5	3.449	7.5359	14.5084	29.5787	44.3983
39.6	3.4569	7.5515	14.5434	29.6247	44.4259
39.7	3.4644	7.5649	14.5744	29.6693	44.4511
39.8	3.4724	7.5814	14.6085	29.7118	44.4777
39.9	3.4794	7.5916	14.6385	29.7523	44.5031
40	3.4828	7.6099	14.67	29.7958	44.5265
40.1	3.4907	7.6276	14.7021	29.8383	44.5512
40.2	3.4954	7.6446	14.733	29.8819	44.5758
40.3	3.5034	7.6585	14.7655	29.9235	44.6007
40.4	3.509	7.6721	14.7966	29.9644	44.6228
40.5	3.5116	7.6843	14.8307	30.0089	44.6515
40.6	3.5186	7.6995	14.8621	30.052	44.6737
40.7	3.525	7.7131	14.8923	30.0931	44.6978
40.8	3.5299	7.7328	14.9254	30.129	44.7227
40.9	3.5345	7.7486	14.9587	30.1718	44.7486
41	3.5391	7.7633	14.993	30.2155	44.7701
41.1	3.5473	7.7786	15.0266	30.2543	44.7916
41.2	3.556	7.7955	15.0575	30.2935	44.8153
41.3	3.5616	7.8118	15.0907	30.3328	44.8389
41.4	3.569	7.8331	15.1192	30.3735	44.8602
41.5	3.5767	7.8489	15.1489	30.4153	44.8868
41.6	3.5788	7.8611	15.179	30.4544	44.9095
41.7	3.5809	7.876	15.212	30.493	44.9336
41.8	3.5913	7.8909	15.2462	30.5338	44.9609
41.9	3.5984	7.9004	15.2776	30.5715	44.9817
42	3.6055	7.9117	15.3091	30.6114	45.0033
42.1	3.6101	7.9254	15.3379	30.6513	45.0262
42.2	3.6127	7.9401	15.3679	30.689	45.0494
42.3	3.6201	7.9558	15.3966	30.7283	45.0655
42.4	3.6259	7.9696	15.4278	30.7716	45.0838
42.5	3.6311	7.9871	15.4548	30.8139	45.1042
42.6	3.638	8.005	15.4851	30.8509	45.1262
42.7	3.6446	8.0204	15.5172	30.8911	45.1472
42.8	3.6538	8.0389	15.5477	30.9291	45.1686
42.9	3.6563	8.0541	15.5813	30.968	45.1889
43	3.658	8.0686	15.6127	31.0045	45.2118
43.1	3.665	8.0824	15.6426	31.0439	45.2372
43.2	3.6681	8.099	15.6694	31.0819	45.2603
43.3	3.6712	8.1133	15.6961	31.1176	45.2845
43.4	3.6734	8.1319	15.7242	31.1533	45.3074
43.5	3.6771	8.1502	15.7584	31.1877	45.3295
43.6	3.6828	8.172	15.7894	31.2233	45.3497
43.7	3.6896	8.1894	15.8191	31.2615	45.375
43.8	3.6994	8.2043	15.8543	31.2971	45.3957
43.9	3.7053	8.2157	15.8887	31.3341	45.4161
44	3.7121	8.2295	15.9194	31.3716	45.4385
44.1	3.7186	8.245	15.9522	31.4111	45.4634
44.2	3.7271	8.2608	15.9847	31.4501	45.4817
44.3	3.7339	8.2758	16.0203	31.486	45.5015
44.4	3.7388	8.2957	16.0528	31.5229	45.5211
44.5	3.7413	8.3124	16.0849	31.557	45.5417
44.6	3.7464	8.3282	16.1171	31.5922	45.5614
44.7	3.7528	8.3453	16.1469	31.6337	45.5807
44.8	3.7588	8.3624	16.177	31.6707	45.5954
44.9	3.7657	8.376	16.2085	31.7083	45.6125
45	3.7705	8.3902	16.236	31.7398	45.6296
45.1	3.776	8.4085	16.2697	31.7755	45.646
45.2	3.7832	8.4219	16.3028	31.8116	45.6666
45.3	3.7916	8.4404	16.3374	31.8492	45.6854
45.4	3.7991	8.4589	16.3695	31.8885	45.7009
45.5	3.8095	8.4764	16.3996	31.9251	45.7202
45.6	3.8132	8.4938	16.4323	31.9596	45.7339
45.7	3.8162	8.5126	16.461	31.9926	45.7499
45.8	3.8186	8.5273	16.4941	32.0307	45.7709
45.9	3.8254	8.5421	16.5234	32.0648	45.7868
46	3.8292	8.5594	16.5546	32.1017	45.7984
46.1	3.8326	8.5715	16.5829	32.1378	45.8132
46.2	3.8376	8.5874	16.6154	32.173	45.8321
46.3	3.8425	8.6039	16.6441	32.212	45.8489
46.4	3.8484	8.6192	16.6777	32.2464	45.8643
46.5	3.8549	8.636	16.7073	32.2802	45.8805
46.6	3.8648	8.6532	16.7357	32.3135	45.8941
46.7	3.8725	8.6678	16.7649	32.3446	45.9134
46.8	3.8777	8.6835	16.7947	32.3782	45.9316
46.9	3.884	8.6972	16.8251	32.4162	45.9507
47	3.8912	8.7125	16.8569	32.4522	45.9634
47.1	3.8975	8.7308	16.8864	32.491	45.9786
47.2	3.9027	8.7473	16.9162	32.5255	45.9954
47.3	3.9041	8.76	16.9501	32.5581	46.0072
47.4	3.9137	8.7756	16.9777	32.5907	46.027
47.5	3.9217	8.7878	17.0078	32.6233	46.0422
47.6	3.9264	8.8046	17.0356	32.6579	46.0576
47.7	3.938	8.8173	17.0612	32.6968	46.0728
47.8	3.9453	8.8342	17.0885	32.731	46.0856
47.9	3.9492	8.8477	17.1194	32.7634	46.0962
48	3.9543	8.8655	17.151	32.797	46.1106
48.1	3.9615	8.8831	17.1795	32.829	46.1277
48.2	3.9672	8.9014	17.2082	32.8641	46.1412
48.3	3.9761	8.9165	17.2387	32.8941	46.1531
48.4	3.9769	8.9302	17.2686	32.9253	46.1727
48.5	3.9849	8.9492	17.3012	32.957	46.1874
48.6	3.995	8.9661	17.3355	32.9915	46.1995
48.7	4.0012	8.9815	17.3694	33.0253	46.2119
48.8	4.0065	8.9985	17.3946	33.0568	46.2296
48.9	4.0073	9.0128	17.427	33.09	46.2431
49	4.0155	9.0269	17.4511	33.1272	46.2581
49.1	4.0238	9.0415	17.4794	33.1604	46.2695
49.2	4.029	9.0618	17.5111	33.1944	46.2828
49.3	4.0348	9.0772	17.5428	33.2293	46.2941
49.4	4.0376	9.0889	17.5703	33.2648	46.3083
49.5	4.0475	9.1035	17.6014	33.2943	46.3195
49.6	4.0542	9.1167	17.6288	33.3262	46.3307
49.7	4.0575	9.1287	17.6568	33.3602	46.3476
49.8	4.0656	9.1419	17.6828	33.3927	46.363
49.9	4.0683	9.1576	17.7072	33.424	46.3778
50	4.0724	9.1736	17.7361	33.456	46.3948
50.1	4.0768	9.1856	17.7662	33.4909	46.4067
50.2	4.0839	9.1994	17.796	33.5204	46.4176
50.3	4.0894	9.2116	17.8243	33.5474	46.429
50.4	4.0929	9.2237	17.8532	33.5766	46.4398
50.5	4.0968	9.2369	17.8807	33.606	46.454
50.6	4.1032	9.25	17.9086	33.6431	46.4647
50.7	4.1117	9.2672	17.9378	33.6754	46.4803
50.8	4.116	9.2823	17.9664	33.7084	46.4965
50.9	4.1222	9.2953	17.9932	33.7409	46.5126
51	4.1262	9.3101	18.0212	33.7753	46.5266
51.1	4.1305	9.3259	18.0501	33.8061	46.5413
51.2	4.1367	9.3392	18.0779	33.8392	46.5575
51.3	4.1404	9.3524	18.1093	33.8717	46.5708
51.4	4.1456	9.3644	18.1305	33.9032	46.5826
51.5	4.1493	9.3748	18.155	33.9351	46.5973
51.6	4.1507	9.3884	18.1859	33.9664	46.6089
51.7	4.1566	9.4032	18.2118	33.9958	46.6241
51.8	4.1646	9.4154	18.2381	34.0289	46.6357
51.9	4.1745	9.4328	18.2703	34.0587	46.6461
52	4.178	9.4466	18.2964	34.0869	46.661
52.1	4.1853	9.4601	18.3268	34.1178	46.6774
52.2	4.1928	9.4754	18.36	34.1467	46.6923
52.3	4.1964	9.4873	18.3887	34.1766	46.7023
52.4	4.2037	9.5019	18.4184	34.2041	46.7159
52.5	4.2086	9.5161	18.4413	34.2311	46.7321
52.6	4.2123	9.5274	18.4662	34.2593	46.7444
52.7	4.2218	9.5417	18.4934	34.2892	46.7585
52.8	4.226	9.5578	18.5229	34.3195	46.7677
52.9	4.2347	9.5711	18.5487	34.3495	46.7784
53	4.2383	9.5823	18.5784	34.38	46.7905
53.1	4.2432	9.5952	18.6102	34.4085	46.8075
53.2	4.2504	9.608	18.6416	34.4367	46.8204
53.3	4.254	9.6217	18.6692	34.4644	46.8323
53.4	4.2602	9.635	18.6996	34.4868	46.8467
53.5	4.2654	9.6479	18.7299	34.5117	46.8583
53.6	4.269	9.6625	18.7568	34.5379	46.8691
53.7	4.2757	9.6763	18.7889	34.5701	46.8792
53.8	4.2815	9.6899	18.8209	34.5974	46.8913
53.9	4.2886	9.7035	18.852	34.6261	46.9017
54	4.2899	9.7203	18.8814	34.6557	46.9125
54.1	4.2949	9.7366	18.9084	34.6814	46.9265
54.2	4.3	9.7543	18.9298	34.7137	46.9349
54.3	4.3059	9.7653	18.9578	34.7434	46.9459
54.4	4.3105	9.7801	18.9879	34.7713	46.9579
54.5	4.3179	9.7919	19.0174	34.8021	46.9666
54.6	4.3214	9.8004	19.045	34.8324	46.9761
54.7	4.3243	9.8131	19.0689	34.8579	46.9904
54.8	4.3306	9.8248	19.0954	34.8877	47.0026
54.9	4.3358	9.8385	19.1223	34.9167	47.0118
55	4.3425	9.8519	19.1442	34.9476	47.0218
55.1	4.3468	9.8678	19.1771	34.9721	47.0307
55.2	4.3524	9.8847	19.2089	35.0023	47.0435
55.3	4.358	9.8939	19.2337	35.0292	47.0553
55.4	4.3648	9.9056	19.2633	35.0547	47.0675
55.5	4.374	9.9209	19.2914	35.0828	47.0748
55.6	4.3762	9.9352	19.317	35.1146	47.0868
55.7	4.3832	9.9495	19.3444	35.1425	47.0956
55.8	4.3929	9.9632	19.3733	35.1677	47.1051
55.9	4.3978	9.9759	19.4041	35.1969	47.1121
56	4.4088	9.9887	19.4353	35.2286	47.1207
56.1	4.4163	10.003	19.4636	35.2493	47.1286
56.2	4.4232	10.0194	19.492	35.2778	47.1383
56.3	4.4304	10.0326	19.5228	35.305	47.1469
56.4	4.4355	10.0489	19.5535	35.3325	47.157
56.5	4.4414	10.0634	19.5852	35.3581	47.1668
56.6	4.4447	10.0774	19.6092	35.3857	47.1738
56.7	4.4501	10.0927	19.64	35.4085	47.1843
56.8	4.4581	10.1047	19.6649	35.4319	47.1906
56.9	4.4707	10.1169	19.6913	35.4558	47.1978
57	4.4781	10.1325	19.7217	35.4786	47.207
57.1	4.4837	10.1472	19.7529	35.5035	47.2173
57.2	4.4903	10.1599	19.7823	35.5274	47.2266
57.3	4.4944	10.173	19.811	35.5522	47.234
57.4	4.5057	10.1871	19.84	35.575	47.2415
57.5	4.5102	10.2025	19.8695	35.6007	47.2481
57.6	4.5186	10.2161	19.8981	35.6233	47.2586
57.7	4.5262	10.2278	19.9233	35.6485	47.2675
57.8	4.5332	10.2391	19.9484	35.6752	47.2768
57.9	4.5392	10.2516	19.9724	35.6961	47.2852
58	4.5466	10.2684	19.9956	35.7222	47.2928
58.1	4.5535	10.2842	20.0249	35.7472	47.3025
58.2	4.5589	10.299	20.054	35.7744	47.3108
58.3	4.5667	10.3132	20.08	35.801	47.3189
58.4	4.5719	10.3298	20.1071	35.8232	47.3245
58.5	4.5779	10.3434	20.1334	35.8479	47.3308
58.6	4.5848	10.3615	20.1639	35.8731	47.3401
58.7	4.5926	10.3774	20.1941	35.8933	47.3502
58.8	4.5967	10.3898	20.225	35.92	47.36
58.9	4.6062	10.4012	20.2497	35.9464	47.3693
59	4.6116	10.4181	20.2782	35.973	47.3778
59.1	4.6196	10.4347	20.3053	35.9972	47.3843
59.2	4.6267	10.4491	20.3339	36.0235	47.3904
59.3	4.6339	10.4628	20.3572	36.0478	47.3986
59.4	4.6428	10.4758	20.3837	36.0716	47.4035
59.5	4.6524	10.4916	20.4065	36.0956	47.4115
59.6	4.6566	10.5056	20.432	36.1226	47.4151
59.7	4.6647	10.5206	20.4586	36.1488	47.4238
59.8	4.6713	10.5364	20.4895	36.1705	47.4326
59.9	4.6757	10.5504	20.5163	36.1919	47.4375
60	4.6812	10.5635	20.5422	36.2161	47.447
60.1	4.685	10.5744	20.5709	36.2394	47.4566
60.2	4.6915	10.587	20.5958	36.2617	47.4637
60.3	4.6949	10.5987	20.6279	36.2814	47.4725
60.4	4.7032	10.6107	20.656	36.3063	47.4813
60.5	4.7125	10.6273	20.6845	36.3321	47.4876
60.6	4.7227	10.6437	20.7136	36.354	47.4974
60.7	4.7289	10.659	20.7424	36.3738	47.5084
60.8	4.7358	10.6721	20.7704	36.3978	47.5157
60.9	4.7434	10.6851	20.8	36.4194	47.5231
61	4.7466	10.6982	20.8291	36.4405	47.5285
61.1	4.7539	10.7144	20.861	36.4586	47.5367
61.2	4.7598	10.7286	20.8912	36.4819	47.5428
61.3	4.7665	10.7397	20.9177	36.5033	47.5523
61.4	4.7728	10.7552	20.9425	36.5226	47.558
61.5	4.7782	10.7699	20.9657	36.5415	47.5635
61.6	4.7849	10.788	20.9969	36.5642	47.5745
61.7	4.7935	10.8022	21.0229	36.5843	47.5828
61.8	4.7953	10.8152	21.0485	36.6091	47.5917
61.9	4.8015	10.8245	21.0742	36.6312	47.5947
62	4.8044	10.8372	21.1008	36.6514	47.5995
62.1	4.8068	10.8522	21.1245	36.6744	47.6068
62.2	4.8115	10.863	21.1476	36.7007	47.6163
62.3	4.8187	10.877	21.1746	36.7278	47.6258
62.4	4.8252	10.8925	21.2015	36.7504	47.6334
62.5	4.8304	10.9036	21.2293	36.7729	47.6407
62.6	4.8361	10.9197	21.2541	36.7965	47.6489
62.7	4.8422	10.9375	21.2872	36.8214	47.6581
62.8	4.8503	10.9554	21.3133	36.8423	47.6646
62.9	4.8549	10.97	21.339	36.8682	47.6738
63	4.8582	10.9848	21.3654	36.8925	47.6794
63.1	4.8629	10.996	21.3906	36.9174	47.6853
63.2	4.8708	11.0096	21.4142	36.9396	47.6897
63.3	4.8791	11.0233	21.4417	36.9652	47.6979
63.4	4.8881	11.0391	21.4687	36.987	47.7041
63.5	4.8916	11.0532	21.4941	37.0109	47.7111
63.6	4.9008	11.0679	21.5177	37.0303	47.7191
63.7	4.9014	11.0824	21.5415	37.0534	47.7231
63.8	4.9031	11.0974	21.5652	37.073	47.7299
63.9	4.9086	11.1153	21.5903	37.0987	47.7384
64	4.9133	11.128	21.6166	37.1201	47.7438
64.1	4.9175	11.1383	21.6411	37.1406	47.7532
64.2	4.9253	11.1504	21.666	37.163	47.7595
64.3	4.9314	11.1644	21.6894	37.1862	47.767
64.4	4.9368	11.1779	21.7145	37.2096	47.7737
64.5	4.9426	11.1942	21.7413	37.2348	47.7834
64.6	4.9472	11.2089	21.7667	37.2566	47.791
64.7	4.95	11.2194	21.7913	37.278	47.7993
64.8	4.9581	11.2327	21.8179	37.2991	47.8072
64.9	4.9608	11.2469	21.8431	37.3213	47.8121
65	4.9623	11.2613	21.8707	37.3453	47.82
65.1	4.9666	11.2718	21.8959	37.364	47.8273
65.2	4.9735	11.2854	21.9204	37.3856	47.8321
65.3	4.9785	11.3011	21.9482	37.407	47.8388
65.4	4.9808	11.3167	21.9751	37.4274	47.8427
65.5	4.9845	11.3331	22.0016	37.4431	47.8526
65.6	4.9857	11.3488	22.0308	37.4664	47.8573
65.7	4.991	11.3634	22.055	37.4882	47.8664
65.8	4.9965	11.3762	22.0795	37.5107	47.8737
65.9	5.0001	11.3896	22.1034	37.5322	47.8803
66	5.0061	11.4048	22.1275	37.5521	47.8881
66.1	5.0127	11.4193	22.1519	37.5723	47.892
66.2	5.0229	11.4366	22.1748	37.5944	47.8996
66.3	5.0312	11.4483	22.1978	37.6164	47.9041
66.4	5.0374	11.4612	22.219	37.633	47.9101
66.5	5.0428	11.4743	22.2475	37.6501	47.9154
66.6	5.046	11.4871	22.2712	37.6684	47.9261
66.7	5.0479	11.5014	22.2975	37.6848	47.9304
66.8	5.0546	11.5192	22.3214	37.7066	47.9372
66.9	5.0613	11.5352	22.3453	37.7285	47.9411
67	5.0623	11.553	22.3694	37.75	47.9477
67.1	5.0707	11.566	22.3927	37.7681	47.9557
67.2	5.0759	11.5795	22.4161	37.7892	47.9611
67.3	5.0807	11.593	22.436	37.8102	47.9681
67.4	5.0842	11.6069	22.4594	37.8317	47.9721
67.5	5.0882	11.6198	22.4849	37.8517	47.9784
67.6	5.0903	11.6329	22.5086	37.8735	47.9848
67.7	5.0976	11.6427	22.5286	37.8945	47.9894
67.8	5.1048	11.6521	22.5544	37.914	47.9931
67.9	5.1096	11.6654	22.5804	37.9349	47.9998
68	5.1128	11.683	22.6053	37.9542	48.0069
68.1	5.1188	11.6966	22.6259	37.9722	48.0147
68.2	5.1238	11.709	22.6498	37.9868	48.0209
68.3	5.1313	11.7266	22.6767	38.0052	48.0244
68.4	5.134	11.7417	22.6986	38.0247	48.0292
68.5	5.1364	11.7544	22.7266	38.0461	48.0346
68.6	5.1416	11.7714	22.7509	38.0664	48.0402
68.7	5.1486	11.7849	22.7755	38.0869	48.0473
68.8	5.1564	11.7941	22.797	38.1036	48.0539
68.9	5.16	11.8044	22.8224	38.1255	48.062
69	5.1613	11.8188	22.8465	38.1431	48.0673
69.1	5.1646	11.8297	22.871	38.159	48.0765
69.2	5.1706	11.8453	22.8955	38.1746	48.0833
69.3	5.1729	11.8599	22.9223	38.191	48.0909
69.4	5.1795	11.8739	22.9472	38.2115	48.0941
69.5	5.1849	11.8873	22.9743	38.2286	48.0991
69.6	5.1904	11.901	22.9988	38.2448	48.1051
69.7	5.1957	11.9119	23.0245	38.2622	48.1121
69.8	5.205	11.9275	23.0458	38.2813	48.1192
69.9	5.2131	11.9415	23.0697	38.3017	48.122
70	5.216	11.95	23.0945	38.3203	48.126
70.1	5.2199	11.9632	23.1183	38.3389	48.1363
70.2	5.222	11.9763	23.1452	38.3549	48.1412
70.3	5.2239	11.9909	23.1681	38.3716	48.1471
70.4	5.2306	12.0071	23.1904	38.3918	48.1528
70.5	5.2348	12.0211	23.2146	38.4104	48.1568
70.6	5.2421	12.0343	23.2419	38.4272	48.1629
70.7	5.2474	12.0455	23.2654	38.4464	48.1703
70.8	5.2538	12.0622	23.2914	38.4651	48.1704
70.9	5.2566	12.074	23.3159	38.4824	48.1735
71	5.2628	12.0873	23.3429	38.497	48.178
71.1	5.2677	12.0994	23.3656	38.5109	48.1819
71.2	5.2747	12.1133	23.3921	38.5291	48.1859
71.3	5.2806	12.1269	23.4159	38.5422	48.1914
71.4	5.286	12.1413	23.4383	38.5608	48.1958
71.5	5.2933	12.1532	23.4626	38.5814	48.2012
71.6	5.2992	12.1658	23.4867	38.5998	48.2052
71.7	5.3071	12.179	23.512	38.616	48.2102
71.8	5.3133	12.1928	23.5334	38.6334	48.2135
71.9	5.3167	12.2043	23.5593	38.6487	48.2162
72	5.324	12.2174	23.5818	38.6652	48.2176
72.1	5.3269	12.2297	23.6087	38.6818	48.2202
72.2	5.3329	12.2435	23.6313	38.7015	48.2255
72.3	5.3369	12.2551	23.6603	38.7189	48.2252
72.4	5.335	12.2686	23.6887	38.7366	48.2288
72.5	5.3395	12.2819	23.7176	38.757	48.2352
72.6	5.3451	12.3002	23.7388	38.7765	48.2408
72.7	5.3512	12.3133	23.7615	38.7934	48.2447
72.8	5.3577	12.3256	23.7843	38.813	48.2461
72.9	5.3628	12.337	23.8066	38.8277	48.2493
73	5.3657	12.3503	23.8287	38.846	48.2559
73.1	5.374	12.3623	23.8534	38.8646	48.2602
73.2	5.3773	12.3744	23.878	38.881	48.262
73.3	5.384	12.3882	23.8996	38.896	48.2664
73.4	5.3907	12.4002	23.9244	38.9101	48.273
73.5	5.3991	12.4149	23.9486	38.9253	48.2763
73.6	5.4038	12.4277	23.9731	38.9415	48.2774
73.7	5.4111	12.4422	23.9951	38.9559	48.2799
73.8	5.4122	12.4549	24.0187	38.9767	48.2831
73.9	5.4174	12.4745	24.0412	38.9952	48.2865
74	5.4257	12.4887	24.0631	39.0099	48.2901
74.1	5.4313	12.5016	24.088	39.0214	48.2923
74.2	5.4408	12.515	24.1118	39.0387	48.2955
74.3	5.4475	12.5296	24.1378	39.0593	48.2973
74.4	5.4494	12.5416	24.1611	39.075	48.2986
74.5	5.457	12.5543	24.1859	39.0894	48.3012
74.6	5.4624	12.5685	24.2089	39.1061	48.3013
74.7	5.4674	12.5808	24.2324	39.1207	48.3039
74.8	5.4726	12.5948	24.2545	39.1337	48.3076
74.9	5.4783	12.6094	24.2785	39.1478	48.3057
75	5.4841	12.625	24.2986	39.1646	48.3074
75.1	5.4899	12.6355	24.3232	39.1797	48.3074
75.2	5.4946	12.6524	24.3434	39.1953	48.3083
75.3	5.5005	12.6643	24.3675	39.2146	48.3105
75.4	5.5068	12.6762	24.391	39.2335	48.3134
75.5	5.5051	12.6879	24.4097	39.2484	48.3173
75.6	5.5105	12.7006	24.4346	39.2617	48.322
75.7	5.5148	12.7131	24.4603	39.2768	48.3241
75.8	5.516	12.7266	24.4861	39.296	48.3287
75.9	5.5188	12.7384	24.5117	39.3106	48.3312
76	5.5241	12.752	24.5388	39.3254	48.3364
76.1	5.5343	12.7671	24.5608	39.3379	48.3392
76.2	5.5461	12.7813	24.5847	39.3518	48.3406
76.3	5.5528	12.7926	24.6125	39.3684	48.3423
76.4	5.5609	12.8034	24.6341	39.3837	48.3423
76.5	5.5643	12.8112	24.6549	39.3955	48.3464
76.6	5.5688	12.8239	24.677	39.4102	48.3508
76.7	5.5699	12.8323	24.6968	39.424	48.3562
76.8	5.5772	12.8426	24.7183	39.4372	48.3599
76.9	5.5853	12.8538	24.7439	39.4507	48.3675
77	5.59	12.8691	24.7667	39.4669	48.3706
77.1	5.5979	12.8827	24.7861	39.4836	48.3762
77.2	5.6029	12.8978	24.8075	39.4958	48.3811
77.3	5.6066	12.9113	24.8333	39.5095	48.3809
77.4	5.6107	12.9215	24.8553	39.528	48.386
77.5	5.6184	12.9338	24.8767	39.5448	48.3889
77.6	5.6261	12.9461	24.8993	39.5568	48.3928
77.7	5.6302	12.9575	24.9255	39.5748	48.3967
77.8	5.633	12.9708	24.9464	39.591	48.4017
77.9	5.638	12.983	24.9697	39.6065	48.4071
78	5.6448	12.9977	24.9942	39.6204	48.4135
78.1	5.6492	13.0148	25.0179	39.6371	48.4197
78.2	5.6553	13.0278	25.0387	39.6516	48.4248
78.3	5.6593	13.0408	25.0578	39.6639	48.4284
78.4	5.6668	13.0555	25.0765	39.6776	48.437
78.5	5.6775	13.0715	25.0989	39.6911	48.4412
78.6	5.6837	13.0847	25.1184	39.7048	48.444
78.7	5.6887	13.0952	25.1429	39.7183	48.4471
78.8	5.6944	13.1112	25.1644	39.7341	48.4479
78.9	5.6982	13.125	25.1873	39.7462	48.455
79	5.7028	13.1389	25.2129	39.7631	48.4582
79.1	5.7097	13.1491	25.2384	39.7748	48.4578
79.2	5.7178	13.162	25.2563	39.7892	48.4597
79.3	5.726	13.1777	25.2771	39.8042	48.464
79.4	5.731	13.192	25.3007	39.82	48.4677
79.5	5.735	13.2028	25.3247	39.8349	48.4679
79.6	5.7404	13.2143	25.3504	39.8502	48.4686
79.7	5.7474	13.2257	25.3737	39.8644	48.4739
79.8	5.7537	13.2378	25.3987	39.8808	48.4818
79.9	5.7592	13.2517	25.4199	39.8918	48.487
80	5.7647	13.2601	25.444	39.9032	48.4914
80.1	5.7687	13.2714	25.466	39.9192	48.4912
80.2	5.7746	13.2819	25.4894	39.9358	48.4949
80.3	5.7781	13.2959	25.511	39.9474	48.494
80.4	5.7837	13.3102	25.5309	39.9574	48.4953
80.5	5.7916	13.3263	25.5538	39.9709	48.5022
80.6	5.7942	13.3409	25.579	39.9886	48.5068
80.7	5.7984	13.3528	25.6	40.0011	48.5159
80.8	5.8074	13.3681	25.622	40.0148	48.5203
80.9	5.8125	13.3813	25.6474	40.0318	48.5222
81	5.8182	13.3939	25.6723	40.046	48.5327
81.1	5.8228	13.4037	25.6933	40.0583	48.5356
81.2	5.8304	13.4162	25.7151	40.0704	48.5414
81.3	5.8371	13.4285	25.7399	40.0856	48.5451
81.4	5.8454	13.4431	25.7618	40.0977	48.5487
81.5	5.8508	13.4566	25.7791	40.1112	48.5511
81.6	5.8608	13.4707	25.8013	40.1251	48.5555
81.7	5.8682	13.4844	25.8189	40.1417	48.5597
81.8	5.8748	13.4993	25.8402	40.1572	48.5653
81.9	5.8806	13.5144	25.8585	40.1681	48.5673
82	5.889	13.5264	25.8774	40.1822	48.571
82.1	5.8927	13.5372	25.8982	40.1967	48.5735
82.2	5.8976	13.5505	25.919	40.2101	48.5769
82.3	5.8994	13.5681	25.9442	40.2216	48.5805
82.4	5.9034	13.5835	25.9632	40.2331	48.5829
82.5	5.9063	13.5987	25.9855	40.2466	48.5851
82.6	5.908	13.6155	26.0065	40.258	48.5868
82.7	5.9159	13.6276	26.0313	40.2692	48.589
82.8	5.9222	13.6436	26.0526	40.2825	48.5889
82.9	5.9272	13.6623	26.0743	40.2991	48.5886
83	5.9295	13.6741	26.0939	40.3111	48.5868
83.1	5.9368	13.6843	26.1164	40.3223	48.5921
83.2	5.9388	13.6957	26.1359	40.3338	48.5952
83.3	5.9463	13.7089	26.1593	40.3475	48.5959
83.4	5.9515	13.7238	26.1791	40.3638	48.5984
83.5	5.9579	13.7371	26.204	40.3775	48.6019
83.6	5.9596	13.7501	26.2242	40.3899	48.6084
83.7	5.9643	13.764	26.2478	40.4046	48.6127
83.8	5.9696	13.7744	26.2672	40.4149	48.6141
83.9	5.9748	13.7849	26.2886	40.4247	48.6129
84	5.9767	13.7977	26.3121	40.4323	48.6156
84.1	5.9828	13.8127	26.33	40.4457	48.6188
84.2	5.9887	13.821	26.3479	40.4561	48.6223
84.3	5.995	13.8365	26.37	40.4678	48.6245
84.4	6.0043	13.851	26.389	40.479	48.629
84.5	6.0092	13.8657	26.4094	40.4893	48.6297
84.6	6.0144	13.8775	26.4334	40.5008	48.636
84.7	6.0208	13.8924	26.4575	40.5134	48.6378
84.8	6.0248	13.9043	26.4803	40.5262	48.6419
84.9	6.0276	13.9135	26.4987	40.5379	48.6457
85	6.0357	13.9263	26.5228	40.5526	48.644
85.1	6.0429	13.9379	26.5412	40.5635	48.6458
85.2	6.0471	13.9546	26.5611	40.5772	48.6501
85.3	6.0473	13.969	26.5805	40.5873	48.6542
85.4	6.051	13.9796	26.6013	40.5934	48.6544
85.5	6.0545	13.9903	26.6189	40.6067	48.6576
85.6	6.0604	14.0062	26.6406	40.6218	48.6619
85.7	6.0628	14.0171	26.6636	40.6313	48.667
85.8	6.0694	14.0308	26.6848	40.6437	48.6686
85.9	6.0739	14.0452	26.7094	40.6537	48.6702
86	6.0803	14.0589	26.7305	40.6658	48.6732
86.1	6.0831	14.0736	26.7487	40.6766	48.6738
86.2	6.0897	14.0915	26.7679	40.6863	48.6789
86.3	6.0949	14.104	26.7845	40.7013	48.6836
86.4	6.1015	14.1177	26.8036	40.7157	48.6905
86.5	6.1088	14.1285	26.8203	40.7265	48.6927
86.6	6.116	14.1426	26.8412	40.737	48.6916
86.7	6.1226	14.1523	26.8593	40.7474	48.6926
86.8	6.1285	14.1634	26.8802	40.7607	48.6913
86.9	6.1327	14.1725	26.9002	40.7742	48.6936
87	6.139	14.1867	26.9222	40.7847	48.6955
87.1	6.1428	14.2014	26.9419	40.7963	48.6925
87.2	6.1476	14.2172	26.9639	40.8063	48.6924
87.3	6.1516	14.2324	26.987	40.8184	48.6949
87.4	6.1585	14.2427	27.0118	40.8242	48.6981
87.5	6.16	14.2528	27.0348	40.8369	48.6993
87.6	6.1663	14.2666	27.0607	40.8472	48.7016
87.7	6.1698	14.2803	27.0836	40.8575	48.703
87.8	6.1737	14.2929	27.1085	40.8668	48.704
87.9	6.1778	14.3059	27.1302	40.8754	48.704
88	6.1851	14.3174	27.1509	40.8875	48.7061
88.1	6.1903	14.3306	27.1721	40.8993	48.7043
88.2	6.1987	14.3426	27.1935	40.9105	48.7077
88.3	6.2037	14.3567	27.2132	40.9194	48.7123
88.4	6.2096	14.3649	27.2312	40.9347	48.7143
88.5	6.2158	14.3802	27.2494	40.9477	48.7183
88.6	6.2245	14.3917	27.268	40.9619	48.7225
88.7	6.2349	14.4026	27.2886	40.973	48.7245
88.8	6.2365	14.4154	27.3105	40.9876	48.7284
88.9	6.2461	14.4294	27.33	40.9999	48.7316
89	6.251	14.4373	27.3514	41.0094	48.7356
89.1	6.256	14.448	27.3748	41.0193	48.7403
89.2	6.2615	14.4617	27.3979	41.0325	48.7419
89.3	6.2718	14.4789	27.4164	41.0436	48.7438
89.4	6.2776	14.4932	27.4358	41.057	48.7467
89.5	6.2847	14.506	27.4559	41.0672	48.7541
89.6	6.2905	14.5211	27.4743	41.0777	48.7564
89.7	6.2933	14.5342	27.4958	41.0861	48.7561
89.8	6.2984	14.5497	27.5178	41.0949	48.7578
89.9	6.3057	14.5634	27.5408	41.1069	48.7642
90	6.3149	14.5782	27.5654	41.1208	48.7673
90.1	6.3243	14.5913	27.584	41.1363	48.7694
90.2	6.3289	14.6043	27.605	41.1464	48.7679
90.3	6.3335	14.6158	27.6239	41.1574	48.7669
90.4	6.3368	14.6311	27.6438	41.1682	48.7681
90.5	6.3382	14.6408	27.6649	41.1804	48.7685
90.6	6.3402	14.653	27.6839	41.1917	48.7694
90.7	6.3441	14.664	27.7008	41.2016	48.7681
90.8	6.3525	14.6749	27.724	41.213	48.7709
90.9	6.3602	14.6893	27.7433	41.2203	48.7714
91	6.3674	14.7043	27.7636	41.2306	48.7715
91.1	6.3746	14.7186	27.7832	41.2413	48.7758
91.2	6.3815	14.733	27.8044	41.2526	48.7768
91.3	6.3876	14.7452	27.8277	41.2593	48.7775
91.4	6.3998	14.7519	27.8496	41.2693	48.7771
91.5	6.4062	14.7672	27.8707	41.2835	48.7815
91.6	6.4167	14.781	27.8938	41.2927	48.7838
91.7	6.4211	14.7931	27.9139	41.301	48.7857
91.8	6.4269	14.8075	27.9342	41.3111	48.7897
91.9	6.4324	14.8239	27.9548	41.3199	48.7955
92	6.4362	14.8368	27.9763	41.3326	48.7962
92.1	6.4406	14.85	28.0008	41.3432	48.7985
92.2	6.4459	14.8612	28.02	41.3557	48.8038
92.3	6.4534	14.8729	28.0366	41.3673	48.8073
92.4	6.4616	14.8911	28.0597	41.3763	48.8101
92.5	6.4654	14.9044	28.0803	41.3866	48.8132
92.6	6.4668	14.9173	28.1008	41.3993	48.8171
92.7	6.4704	14.9268	28.1209	41.4083	48.82
92.8	6.4789	14.9418	28.1402	41.416	48.8215
92.9	6.4839	14.959	28.1572	41.425	48.827
93	6.4893	14.973	28.1764	41.432	48.8292
93.1	6.4951	14.9837	28.1938	41.4427	48.8324
93.2	6.4981	14.9968	28.2103	41.4507	48.8347
93.3	6.5065	15.0088	28.2283	41.4597	48.8363
93.4	6.5149	15.0218	28.2482	41.4689	48.8404
93.5	6.5185	15.0374	28.2658	41.4817	48.8437
93.6	6.5232	15.0528	28.2837	41.4889	48.8476
93.7	6.5268	15.0618	28.3025	41.4982	48.8495
93.8	6.5346	15.0743	28.3197	41.5078	48.8539
93.9	6.5386	15.0863	28.3413	41.5151	48.8568
94	6.5457	15.0979	28.3607	41.526	48.8621
94.1	6.5515	15.1133	28.3789	41.5352	48.8629
94.2	6.5546	15.1266	28.4005	41.5428	48.8653
94.3	6.5579	15.1413	28.422	41.5491	48.8663
94.4	6.561	15.1549	28.4406	41.5575	48.8652
94.5	6.5673	15.1687	28.461	41.5651	48.8681
94.6	6.5754	15.1783	28.4832	41.5743	48.8707
94.7	6.58	15.1906	28.5042	41.5795	48.8742
94.8	6.5835	15.2039	28.5234	41.5914	48.8735
94.9	6.593	15.2169	28.5395	41.5996	48.874
95	6.5973	15.2275	28.5559	41.6083	48.876
95.1	6.6061	15.2436	28.5798	41.6167	48.877
95.2	6.617	15.2594	28.5973	41.6284	48.8802
95.3	6.6192	15.2745	28.6125	41.6349	48.8801
95.4	6.6203	15.2865	28.631	41.6455	48.8804
95.5	6.6266	15.2973	28.6503	41.6541	48.881
95.6	6.6305	15.3098	28.6728	41.6612	48.8821
95.7	6.6334	15.323	28.6909	41.67	48.8793
95.8	6.6423	15.3365	28.7115	41.68	48.8815
95.9	6.6481	15.3471	28.7292	41.6913	48.8858
96	6.6521	15.3621	28.7484	41.7015	48.885
96.1	6.6559	15.375	28.7613	41.7117	48.8871
96.2	6.6593	15.3885	28.7818	41.7189	48.8867
96.3	6.6614	15.4009	28.7983	41.7279	48.89
96.4	6.6655	15.4154	28.8172	41.7375	48.8947
96.5	6.6735	15.4221	28.8363	41.7455	48.8973
96.6	6.6786	15.4366	28.8522	41.7523	48.9003
96.7	6.6862	15.4479	28.8703	41.7598	48.903
96.8	6.691	15.461	28.8922	41.7694	48.9032
96.9	6.6936	15.4736	28.9086	41.7757	48.9051
97	6.6964	15.4854	28.9281	41.7849	48.9068
97.1	6.6998	15.496	28.9532	41.7911	48.9088
97.2	6.7016	15.5071	28.9755	41.7979	48.9099
97.3	6.7027	15.5189	28.9937	41.8058	48.9108
97.4	6.7057	15.5293	29.0071	41.8187	48.9105
97.5	6.7035	15.5443	29.0253	41.8265	48.9132
97.6	6.7072	15.5564	29.0435	41.8323	48.9157
97.7	6.7079	15.5667	29.0621	41.8428	48.9163
97.8	6.7113	15.5783	29.0793	41.8508	48.9177
97.9	6.7146	15.5917	29.0979	41.8582	48.9175
98	6.7167	15.602	29.1176	41.8672	48.9196
98.1	6.7243	15.6142	29.1373	41.8746	48.9228
98.2	6.7273	15.625	29.1526	41.8827	48.922
98.3	6.7324	15.6395	29.1735	41.8886	48.924
98.4	6.7372	15.6507	29.1931	41.8944	48.9237
98.5	6.7411	15.6613	29.2107	41.9014	48.9259
98.6	6.744	15.6734	29.2277	41.9092	48.9257
98.7	6.7484	15.6851	29.246	41.9169	48.9298
98.8	6.7511	15.6981	29.2639	41.9277	48.9333
98.9	6.7514	15.7091	29.2815	41.9377	48.9334
99	6.7573	15.7206	29.3011	41.9457	48.9336
99.1	6.7626	15.7341	29.3177	41.9549	48.935
99.2	6.7667	15.744	29.3386	41.9615	48.937
99.3	6.7728	15.7547	29.3565	41.9684	48.9397
99.4	6.7755	15.7647	29.3768	41.9782	48.9439
99.5	6.7779	15.7746	29.392	41.9865	48.9445
99.6	6.7822	15.7854	29.4062	41.9978	48.9421
99.7	6.788	15.7978	29.4252	42.0055	48.9416
99.8	6.7934	15.8137	29.4444	42.0144	48.9419
99.9	6.7908	15.8272	29.4629	42.0229	48.9399
100	6.7947	15.8413	29.477	42.0303	48.9387
100.1	6.7968	15.8545	29.4921	42.0371	48.9364
100.2	6.8012	15.8646	29.5101	42.0431	48.9354
100.3	6.806	15.8751	29.5271	42.0511	48.9398
100.4	6.8099	15.8872	29.541	42.0633	48.9405
100.5	6.8161	15.8981	29.5592	42.0748	48.9421
100.6	6.8173	15.9088	29.5785	42.0842	48.9408
100.7	6.8206	15.9197	29.5971	42.0928	48.9388
100.8	6.8231	15.9311	29.6164	42.1023	48.939
100.9	6.8306	15.9436	29.6366	42.1118	48.9394
101	6.8331	15.9542	29.6534	42.1193	48.94
101.1	6.8372	15.9671	29.6749	42.1258	48.9389
101.2	6.8384	15.9772	29.6871	42.1354	48.9368
101.3	6.8423	15.9899	29.706	42.1438	48.9334
101.4	6.8508	16.0006	29.7241	42.1539	48.9305
101.5	6.8587	16.012	29.7421	42.1613	48.9299
101.6	6.8637	16.022	29.7589	42.1703	48.9307
101.7	6.8684	16.0312	29.7746	42.1788	48.9307
101.8	6.8746	16.0429	29.7923	42.1831	48.9342
101.9	6.8812	16.0537	29.8139	42.1924	48.9363
102	6.8865	16.0644	29.8314	42.1989	48.9334
102.1	6.8897	16.0739	29.847	42.2057	48.9353
102.2	6.8929	16.0848	29.8631	42.2109	48.9357
102.3	6.898	16.0974	29.8802	42.2201	48.9372
102.4	6.9056	16.1079	29.8992	42.228	48.9376
102.5	6.9121	16.1179	29.9187	42.2347	48.9363
102.6	6.9163	16.1288	29.938	42.2436	48.9346
102.7	6.9201	16.1401	29.9574	42.2533	48.9328
102.8	6.9265	16.1507	29.9716	42.2625	48.9333
102.9	6.9342	16.1642	29.9848	42.2718	48.9344
103	6.9375	16.1781	30.0023	42.2833	48.9335
103.1	6.9439	16.1924	30.0202	42.2925	48.9349
103.2	6.9481	16.2052	30.0375	42.2996	48.9346
103.3	6.9521	16.2173	30.0554	42.3112	48.9375
103.4	6.9568	16.2284	30.0765	42.3173	48.9378
103.5	6.9633	16.2416	30.0957	42.3246	48.9412
103.6	6.9715	16.2551	30.1114	42.3336	48.9403
103.7	6.9773	16.2683	30.1312	42.3425	48.9403
103.8	6.9813	16.2803	30.1515	42.3468	48.9402
103.9	6.9896	16.2935	30.1699	42.3571	48.9384
104	6.9965	16.3038	30.1878	42.3663	48.9396
104.1	7.0008	16.3132	30.2048	42.3736	48.937
104.2	7.0028	16.3246	30.2233	42.3807	48.9353
104.3	7.0104	16.3392	30.2434	42.3853	48.9338
104.4	7.0144	16.3502	30.2594	42.3954	48.9316
104.5	7.0168	16.361	30.2778	42.4046	48.9358
104.6	7.0208	16.3704	30.2893	42.4123	48.9342
104.7	7.0278	16.3819	30.3091	42.4196	48.9357
104.8	7.0338	16.3959	30.3298	42.4236	48.9371
104.9	7.0431	16.4077	30.345	42.4302	48.9349
105	7.0507	16.4207	30.3653	42.4374	48.9371
105.1	7.0567	16.4319	30.3847	42.4465	48.9377
105.2	7.0626	16.4439	30.3999	42.4544	48.9384
105.3	7.0685	16.4593	30.4165	42.4635	48.9401
105.4	7.0759	16.4717	30.4329	42.4729	48.9399
105.5	7.0806	16.4832	30.4474	42.4803	48.9418
105.6	7.0843	16.496	30.4687	42.4866	48.9419
105.7	7.0941	16.5103	30.4895	42.4919	48.9434
105.8	7.0991	16.5217	30.5078	42.502	48.9446
105.9	7.1077	16.5323	30.5308	42.5098	48.9479
106	7.1172	16.5431	30.5504	42.5138	48.9465
106.1	7.1211	16.5545	30.573	42.5245	48.947
106.2	7.1266	16.5634	30.5913	42.5319	48.9465
106.3	7.1318	16.5739	30.6092	42.5419	48.9503
106.4	7.1329	16.5875	30.6234	42.5476	48.9491
106.5	7.1417	16.5994	30.6416	42.5518	48.9505
106.6	7.1454	16.611	30.6584	42.5584	48.9535
106.7	7.1531	16.6242	30.6747	42.563	48.9567
106.8	7.1592	16.6349	30.6912	42.5675	48.9591
106.9	7.1643	16.6483	30.7149	42.5716	48.9594
107	7.1665	16.6602	30.7289	42.578	48.9651
107.1	7.1689	16.6751	30.7526	42.586	48.9675
107.2	7.1727	16.6869	30.7742	42.5895	48.9706
107.3	7.1791	16.7006	30.7957	42.592	48.9734
107.4	7.1813	16.7107	30.8135	42.5983	48.9783
107.5	7.1843	16.7245	30.827	42.6029	48.9838
107.6	7.1873	16.7356	30.8456	42.611	48.9864
107.7	7.1892	16.7477	30.8611	42.6145	48.9887
107.8	7.1943	16.7606	30.8755	42.622	48.9906
107.9	7.1991	16.7719	30.8916	42.631	48.9896
108	7.202	16.7817	30.9034	42.6354	48.9892
108.1	7.2038	16.7933	30.9231	42.6417	48.9894
108.2	7.2111	16.8072	30.9411	42.6481	48.9891
108.3	7.217	16.819	30.9576	42.6525	48.9926
108.4	7.2224	16.8295	30.9769	42.6566	48.9938
108.5	7.2268	16.8406	30.9909	42.6634	48.9958
108.6	7.2288	16.8513	31.0038	42.6698	48.9984
108.7	7.2337	16.8665	31.0218	42.6768	49.0001
108.8	7.2411	16.8781	31.037	42.6828	49.0029
108.9	7.244	16.8937	31.0564	42.6904	49.004
109	7.2443	16.9016	31.0748	42.6962	49.0065
109.1	7.2492	16.9108	31.0907	42.7011	49.0092
109.2	7.2527	16.9238	31.1115	42.7048	49.0113
109.3	7.2588	16.9348	31.1273	42.7137	49.014
109.4	7.2644	16.9485	31.1473	42.7167	49.0128
109.5	7.2695	16.9601	31.1675	42.7243	49.0151
109.6	7.2742	16.9717	31.1828	42.7301	49.0195
109.7	7.2783	16.9834	31.1978	42.7362	49.0205
109.8	7.2808	16.991	31.2137	42.7425	49.019
109.9	7.2881	17.0041	31.2314	42.7492	49.0211
110	7.2957	17.0142	31.2501	42.7549	49.0234
110.1	7.3	17.0267	31.2657	42.7602	49.0261
110.2	7.3093	17.0375	31.2804	42.7666	49.0293
110.3	7.3178	17.0479	31.2988	42.7706	49.0324
110.4	7.3244	17.0583	31.3179	42.7799	49.0343
110.5	7.333	17.0695	31.3357	42.7861	49.0364
110.6	7.3385	17.0814	31.3559	42.792	49.0362
110.7	7.3419	17.093	31.3752	42.7994	49.0373
110.8	7.346	17.1033	31.3878	42.8044	49.0398
110.9	7.3503	17.1124	31.4014	42.8159	49.0421
111	7.3521	17.1226	31.4182	42.8246	49.0425
111.1	7.3559	17.1337	31.4363	42.8305	49.0442
111.2	7.3598	17.1442	31.4514	42.8354	49.043
111.3	7.3615	17.1581	31.4661	42.8416	49.0446
111.4	7.3655	17.1686	31.481	42.8466	49.0473
111.5	7.3704	17.1765	31.4969	42.853	49.0482
111.6	7.3737	17.1873	31.5099	42.8581	49.0504
111.7	7.3826	17.1985	31.5231	42.8677	49.0483
111.8	7.3839	17.2068	31.5392	42.8744	49.047
111.9	7.3889	17.2165	31.5538	42.8779	49.0466
112	7.3871	17.2276	31.5691	42.8815	49.0463
112.1	7.3946	17.2409	31.5855	42.888	49.051
112.2	7.3998	17.2528	31.5971	42.8934	49.0522
112.3	7.4042	17.2652	31.6126	42.9014	49.0551
112.4	7.4092	17.2778	31.6295	42.9075	49.0561
112.5	7.4215	17.2928	31.649	42.9152	49.0606
112.6	7.4224	17.3057	31.6657	42.922	49.0633
112.7	7.4275	17.316	31.6858	42.9285	49.0592
112.8	7.4295	17.3286	31.7016	42.9358	49.0576
112.9	7.4327	17.342	31.7162	42.9446	49.056
113	7.4367	17.351	31.7262	42.9537	49.0539
113.1	7.4385	17.3622	31.743	42.9588	49.0511
113.2	7.4467	17.3722	31.7592	42.9605	49.0488
113.3	7.4519	17.3821	31.7726	42.9719	49.045
113.4	7.4547	17.3899	31.7865	42.9799	49.0434
113.5	7.4608	17.4001	31.8019	42.9855	49.0425
113.6	7.465	17.4079	31.8161	42.9908	49.0453
113.7	7.4697	17.4201	31.8313	42.9968	49.0463
113.8	7.4779	17.4321	31.8495	43.003	49.0441
113.9	7.4807	17.4424	31.8683	43.0047	49.0425
114	7.4834	17.4526	31.8827	43.0126	49.0441
114.1	7.4876	17.4646	31.8978	43.0175	49.0452
114.2	7.491	17.4776	31.9107	43.0249	49.0472
114.3	7.4948	17.4898	31.9293	43.031	49.0468
114.4	7.4976	17.5019	31.9448	43.0377	49.0463
114.5	7.5028	17.5126	31.958	43.046	49.0482
114.6	7.5066	17.5248	31.9749	43.051	49.0477
114.7	7.516	17.5378	31.9904	43.0568	49.0458
114.8	7.5217	17.5497	32.0038	43.0606	49.0469
114.9	7.5234	17.5614	32.0197	43.0677	49.046
115	7.5288	17.5674	32.0344	43.0714	49.0462
115.1	7.5349	17.5832	32.0529	43.0738	49.0467
115.2	7.538	17.5982	32.0643	43.0774	49.0442
115.3	7.543	17.6091	32.0736	43.0844	49.0418
115.4	7.5484	17.6193	32.09	43.0883	49.0415
115.5	7.5539	17.6295	32.1054	43.0936	49.0405
115.6	7.5584	17.643	32.1216	43.1005	49.0426
115.7	7.5628	17.6532	32.139	43.1015	49.0387
115.8	7.5684	17.6641	32.1536	43.1056	49.0396
115.9	7.5746	17.6768	32.1684	43.1143	49.0417
116	7.5777	17.6881	32.1814	43.1211	49.042
116.1	7.5785	17.7029	32.196	43.1239	49.042
116.2	7.5847	17.7146	32.2043	43.1287	49.0423
116.3	7.5877	17.7316	32.2224	43.1306	49.0397
116.4	7.5911	17.7429	32.2381	43.14	49.0343
116.5	7.5985	17.7554	32.2522	43.1457	49.0349
116.6	7.6039	17.7693	32.2703	43.1505	49.0339
116.7	7.6112	17.7827	32.2896	43.1562	49.0384
116.8	7.6094	17.7928	32.2962	43.1588	49.0363
116.9	7.6145	17.806	32.3057	43.162	49.0341
117	7.6233	17.8157	32.3165	43.1626	49.0241
117.1	7.6267	17.8287	32.3353	43.1652	49.025
117.2	7.6305	17.8375	32.3503	43.1685	49.0243
117.3	7.6334	17.8517	32.3653	43.1725	49.0206
117.4	7.6419	17.8669	32.3836	43.1757	49.0204
117.5	7.6429	17.8822	32.3966	43.1811	49.0244
117.6	7.6483	17.8934	32.4063	43.1901	49.021
117.7	7.6502	17.904	32.4209	43.1928	49.02
117.8	7.6563	17.9104	32.4369	43.1957	49.0146
117.9	7.6626	17.9217	32.4505	43.1999	49.015
118	7.6726	17.9321	32.4606	43.2003	49.0173
118.1	7.6745	17.9474	32.4813	43.201	49.0209
118.2	7.6807	17.9606	32.5014	43.205	49.0271
118.3	7.6811	17.9805	32.5123	43.211	49.0291
118.4	7.684	17.993	32.5238	43.2137	49.022
118.5	7.6905	18.0093	32.538	43.223	49.022
118.6	7.705	18.0264	32.5593	43.223	49.0211
118.7	7.7106	18.0341	32.5798	43.223	49.0206
118.8	7.7123	18.0467	32.5916	43.2246	49.0206
118.9	7.7142	18.0602	32.5946	43.2246	49.0206
119	7.7142	18.0508	32.608	43.223	49.0206
119.1	7.7142	18.0467	32.608	43.223	49.0206
119.2
119.3
119.4
119.5
119.6
119.7
119.8
119.9
120
120.1
120.2
120.3
120.4
120.5
120.6
120.7
120.8
120.9
121
121.1
121.2
121.3
121.4
121.5
121.6
121.7	7.0182	17.4999	32.8602	43.2836	49.3659
121.8	7.0182	17.4999	32.8626	43.2859	49.3659
121.9	7.0182	17.4999	32.8763	43.2869	49.3884
122	7.0197	17.5145	32.8776	43.2944	49.4127
122.1	7.0197	17.5145	32.8776	43.3215	49.3659
122.2	7.0197	17.4999	32.8776	43.3392	49.3464
122.3	7.0182	17.4948	32.8861	43.3607	49.3211
122.4	7.0182	17.4831	32.8861	43.3706	49.2721
122.5	7.0162	17.459	32.8617	43.3622	49.2602
122.6	7.0152	17.4389	32.8376	43.353	49.2608
122.7	7.0144	17.4408	32.8081	43.3534	49.2471
122.8	7.002	17.4311	32.7889	43.3493	49.2302
122.9	6.9932	17.4112	32.7798	43.3478	49.2282
123	6.9909	17.3918	32.7715	43.3421	49.2085
123.1	6.9826	17.3792	32.754	43.3289	49.2005
123.2	6.982	17.3748	32.7378	43.3106	49.1766
123.3	6.9784	17.3642	32.7217	43.3108	49.1601
123.4	6.9783	17.3519	32.7063	43.3018	49.143
123.5	6.9718	17.3361	32.6905	43.2988	49.1343
123.6	6.9668	17.3242	32.6774	43.2927	49.1266
123.7	6.9602	17.3153	32.668	43.2789	49.1219
123.8	6.9522	17.3125	32.6683	43.2737	49.1107
123.9	6.9509	17.3048	32.6591	43.2682	49.1021
124	6.9392	17.2936	32.6496	43.2548	49.0879
124.1	6.9363	17.2847	32.6359	43.2446	49.0765
124.2	6.9315	17.2721	32.6226	43.2335	49.07
124.3	6.925	17.264	32.611	43.2213	49.0585
124.4	6.9164	17.2517	32.5972	43.2123	49.053
124.5	6.909	17.2468	32.5864	43.2043	49.0395
124.6	6.8995	17.2405	32.5792	43.1937	49.029
124.7	6.8941	17.2302	32.5692	43.1884	49.0198
124.8	6.8904	17.2237	32.5606	43.1817	49.0122
124.9	6.8862	17.2183	32.5545	43.1737	49.0072
125	6.8824	17.2082	32.5488	43.1668	48.9994
125.1	6.8755	17.1941	32.5402	43.1613	48.9902
125.2	6.8721	17.1833	32.5293	43.1489	48.9791
125.3	6.8634	17.1735	32.5199	43.1362	48.9663
125.4	6.8589	17.1656	32.5093	43.1396	48.9537
125.5	6.8536	17.1554	32.5003	43.1318	48.9451
125.6	6.8508	17.1459	32.4896	43.1265	48.9406
125.7	6.8469	17.1355	32.4773	43.1151	48.9333
125.8	6.8424	17.1281	32.4668	43.1107	48.925
125.9	6.8415	17.1185	32.4599	43.1091	48.9187
126	6.8331	17.1099	32.4519	43.0984	48.9092
126.1	6.8245	17.0982	32.4379	43.0807	48.9074
126.2	6.819	17.0856	32.4293	43.0608	48.8996
126.3	6.8115	17.0775	32.4198	43.0457	48.8912
126.4	6.8087	17.0675	32.4142	43.024	48.8815
126.5	6.8013	17.0609	32.4064	43.0163	48.8737
126.6	6.7943	17.0523	32.4001	43.0045	48.8647
126.7	6.7855	17.0402	32.3905	42.9948	48.8548
126.8	6.7809	17.0342	32.3852	42.9851	48.8476
126.9	6.7774	17.0228	32.3789	42.9814	48.8421
127	6.7714	17.0166	32.3705	42.9714	48.8366
127.1	6.769	17.0086	32.3599	42.961	48.8291
127.2	6.7593	17.0026	32.3557	42.9532	48.8243
127.3	6.7495	16.9966	32.3507	42.9403	48.822
127.4	6.7458	16.9928	32.3406	42.9252	48.8174
127.5	6.739	16.9811	32.3306	42.9216	48.8082
127.6	6.7299	16.9717	32.3232	42.9175	48.8036
127.7	6.7242	16.9638	32.3166	42.9087	48.7997
127.8	6.7175	16.9601	32.3082	42.8988	48.7964
127.9	6.7133	16.9502	32.301	42.8892	48.786
128	6.7048	16.939	32.2936	42.883	48.777
128.1	6.7017	16.9343	32.2897	42.8683	48.7707
128.2	6.6942	16.929	32.2828	42.8591	48.7634
128.3	6.6892	16.9207	32.2784	42.8455	48.7561
128.4	6.6832	16.9119	32.2733	42.8366	48.7522
128.5	6.6791	16.9001	32.2641	42.8219	48.7473
128.6	6.6738	16.895	32.2562	42.8119	48.7386
128.7	6.6713	16.8866	32.2481	42.8011	48.7341
128.8	6.669	16.8786	32.2395	42.7903	48.7296
128.9	6.6646	16.8698	32.2294	42.778	48.7224
129	6.6592	16.8624	32.2224	42.7714	48.7167
129.1	6.6563	16.8557	32.2139	42.7628	48.7085
129.2	6.6497	16.851	32.2048	42.7529	48.6994
129.3	6.6434	16.8402	32.1991	42.7418	48.6948
129.4	6.6397	16.8341	32.193	42.732	48.6911
129.5	6.6309	16.8277	32.1887	42.7269	48.6872
129.6	6.6221	16.8226	32.1808	42.718	48.6821
129.7	6.6182	16.8188	32.1747	42.7053	48.6772
129.8	6.6155	16.8093	32.17	42.6953	48.6729
129.9	6.6134	16.8046	32.1629	42.6853	48.6715
130	6.6101	16.7957	32.1568	42.676	48.6703
130.1	6.6045	16.7892	32.1496	42.6671	48.6689
130.2	6.601	16.7814	32.144	42.6575	48.6648
130.3	6.6007	16.7728	32.1371	42.647	48.6606
130.4	6.5944	16.7663	32.1329	42.6381	48.6552
130.5	6.5888	16.7599	32.1266	42.626	48.6519
130.6	6.5818	16.7517	32.1244	42.6135	48.6474
130.7	6.5779	16.7428	32.1195	42.603	48.6432
130.8	6.5697	16.7349	32.1142	42.5943	48.6404
130.9	6.5662	16.7275	32.1078	42.5866	48.6365
131	6.56	16.7224	32.1011	42.5776	48.6328
131.1	6.558	16.7162	32.0942	42.5719	48.6314
131.2	6.5544	16.7122	32.09	42.5598	48.6267
131.3	6.5483	16.7043	32.0838	42.555	48.6234
131.4	6.5463	16.6985	32.0776	42.5519	48.62
131.5	6.5449	16.6949	32.0726	42.5458	48.6179
131.6	6.5382	16.6894	32.0689	42.5366	48.6116
131.7	6.5313	16.6827	32.0637	42.5283	48.607
131.8	6.5229	16.6784	32.0625	42.5209	48.6034
131.9	6.5159	16.6704	32.0545	42.5121	48.5975
132	6.5115	16.6661	32.0455	42.5077	48.5929
132.1	6.5098	16.6597	32.0428	42.4985	48.5883
132.2	6.5055	16.6575	32.0373	42.4906	48.583
132.3	6.5009	16.6546	32.0318	42.4856	48.5773
132.4	6.494	16.6509	32.0297	42.4785	48.5739
132.5	6.4897	16.6472	32.0256	42.4697	48.5732
132.6	6.4833	16.6426	32.0228	42.4612	48.571
132.7	6.4814	16.6366	32.0178	42.4519	48.5697
132.8	6.4795	16.632	32.0173	42.4436	48.5628
132.9	6.4777	16.6222	32.0119	42.4377	48.5608
133	6.4742	16.6196	32.0058	42.4314	48.5575
133.1	6.4718	16.6161	32.0004	42.4261	48.5533
133.2	6.4642	16.6118	31.9947	42.4222	48.5475
133.3	6.4613	16.6071	31.9874	42.4167	48.5401
133.4	6.4621	16.5996	31.9802	42.4098	48.5331
133.5	6.4555	16.594	31.979	42.4048	48.5343
133.6	6.454	16.5918	31.9754	42.3987	48.5336
133.7	6.4529	16.586	31.9703	42.3915	48.5295
133.8	6.4488	16.578	31.9658	42.3844	48.5257
133.9	6.4422	16.5679	31.9624	42.3773	48.5213
134	6.4401	16.5655	31.9618	42.3717	48.5207
134.1	6.4365	16.5662	31.957	42.3644	48.5212
134.2	6.4322	16.5601	31.9499	42.3634	48.5182
134.3	6.4276	16.5505	31.9464	42.3612	48.5137
134.4	6.4222	16.5494	31.9404	42.356	48.5125
134.5	6.4197	16.5441	31.9356	42.3462	48.5087
134.6	6.4159	16.5424	31.9345	42.3422	48.5032
134.7	6.4127	16.5364	31.9287	42.3404	48.505
134.8	6.4075	16.5309	31.9263	42.3344	48.5022
134.9	6.3991	16.5243	31.9242	42.3303	48.5004
135	6.392	16.5194	31.9201	42.3274	48.4962
135.1	6.3897	16.5147	31.9158	42.3203	48.4954
135.2	6.3865	16.5115	31.9142	42.315	48.4938
135.3	6.3852	16.5042	31.9111	42.3108	48.4962
135.4	6.3832	16.4995	31.9066	42.3068	48.4952
135.5	6.3779	16.4938	31.9044	42.3022	48.4932
135.6	6.3765	16.4885	31.8988	42.2923	48.4923
135.7	6.3744	16.4831	31.897	42.2905	48.4937
135.8	6.371	16.4808	31.8947	42.2897	48.4914
135.9	6.3636	16.4766	31.8901	42.2876	48.4877
136	6.3601	16.4724	31.888	42.2817	48.4868
136.1	6.3565	16.4712	31.8856	42.2767	48.4794
136.2	6.3522	16.4654	31.8825	42.2735	48.4741
136.3	6.3502	16.4602	31.8816	42.2688	48.4703
136.4	6.3436	16.4594	31.8792	42.2646	48.4659
136.5	6.3427	16.4566	31.8719	42.2604	48.4627
136.6	6.3417	16.4511	31.8688	42.2543	48.4575
136.7	6.3396	16.4479	31.863	42.2529	48.4535
136.8	6.3368	16.4451	31.8586	42.2489	48.4503
136.9	6.3325	16.4388	31.8579	42.2433	48.4487
137	6.3276	16.4325	31.855	42.2399	48.446
137.1	6.3234	16.428	31.8524	42.2336	48.4437
137.2	6.3209	16.4247	31.8505	42.2263	48.439
137.3	6.3187	16.423	31.8461	42.2245	48.4342
137.4	6.3169	16.4208	31.8432	42.2191	48.4269
137.5	6.313	16.4173	31.8424	42.2138	48.4224
137.6	6.3072	16.4112	31.8375	42.2072	48.4211
137.7	6.3059	16.4092	31.8332	42.2049	48.4185
137.8	6.3036	16.4056	31.8322	42.2025	48.4178
137.9	6.3032	16.4	31.8243	42.1964	48.4155
138	6.303	16.3979	31.8221	42.1933	48.4153
138.1	6.3	16.396	31.824	42.1891	48.4111
138.2	6.2955	16.391	31.8201	42.1826	48.4062
138.3	6.2935	16.3909	31.8158	42.1797	48.4031
138.4	6.2895	16.3884	31.8127	42.1736	48.3983
138.5	6.289	16.3855	31.8048	42.17	48.3953
138.6	6.2861	16.3813	31.8014	42.1644	48.3901
138.7	6.2827	16.3728	31.7981	42.1604	48.3854
138.8	6.2774	16.3698	31.7973	42.1594	48.3805
138.9	6.2744	16.3654	31.7934	42.1575	48.38
139	6.2718	16.3624	31.7918	42.153	48.3774
139.1	6.2669	16.3564	31.7899	42.1473	48.3749
139.2	6.265	16.3538	31.7864	42.1426	48.375
139.3	6.2666	16.3498	31.7875	42.1389	48.3735
139.4	6.2653	16.3472	31.7834	42.1352	48.3729
139.5	6.2597	16.3461	31.7799	42.1321	48.3704
139.6	6.2623	16.3397	31.7771	42.1248	48.3615
139.7	6.2589	16.3342	31.7754	42.1182	48.3563
139.8	6.2564	16.3322	31.7746	42.1162	48.3507
139.9	6.2536	16.3324	31.7707	42.1095	48.3491
140	6.2534	16.3315	31.7679	42.104	48.3414
140.1	6.2505	16.3273	31.764	42.0999	48.338
140.2	6.2467	16.3192	31.7648	42.0955	48.3325
140.3	6.244	16.3172	31.7637	42.0913	48.3273
140.4	6.2437	16.317	31.7577	42.0828	48.3236
140.5	6.2409	16.3119	31.754	42.0806	48.3163
140.6	6.2382	16.3125	31.7497	42.0813	48.3139
140.7	6.2338	16.3084	31.742	42.08	48.3095
140.8	6.2316	16.307	31.7382	42.074	48.3021
140.9	6.2306	16.3049	31.7331	42.0722	48.3019
141	6.2309	16.3025	31.7275	42.0678	48.2976
141.1	6.2312	16.3001	31.7274	42.0618	48.2938
141.2	6.2296	16.2968	31.7248	42.0543	48.2896
141.3	6.2274	16.2922	31.7196	42.0523	48.2839
141.4	6.2268	16.2935	31.7186	42.0479	48.277
141.5	6.2238	16.2918	31.718	42.0465	48.2688
141.6	6.2211	16.2916	31.716	42.04	48.2656
141.7	6.2172	16.2896	31.7166	42.0387	48.2587
141.8	6.2159	16.2867	31.7102	42.0338	48.2534
141.9	6.2128	16.2812	31.7079	42.0252	48.2478
142	6.2129	16.2796	31.7064	42.0206	48.2396
142.1	6.2104	16.2773	31.7047	42.0194	48.2359
142.2	6.2075	16.2756	31.7047	42.0146	48.2326
142.3	6.2081	16.2722	31.7026	42.0112	48.2298
142.4	6.2055	16.2704	31.6972	42.0059	48.223
142.5	6.2064	16.2658	31.695	42.0033	48.2215
142.6	6.2034	16.2606	31.6958	41.9992	48.2161
142.7	6.2003	16.2597	31.6907	41.9966	48.2114
142.8	6.2009	16.2574	31.6882	41.9926	48.2093
142.9	6.2018	16.2579	31.6881	41.9889	48.2032
143	6.2063	16.2586	31.6825	41.9869	48.196
143.1	6.2037	16.2585	31.681	41.9812	48.1892
143.2	6.2012	16.2564	31.6769	41.9771	48.1841
143.3	6.1977	16.2579	31.6727	41.9732	48.1822
143.4	6.1969	16.2536	31.6685	41.9684	48.1794
143.5	6.1928	16.2496	31.6648	41.9653	48.1794
143.6	6.1932	16.248	31.6614	41.9623	48.1732
143.7	6.1897	16.2492	31.6594	41.9609	48.1726
143.8	6.1869	16.2468	31.6597	41.9583	48.1674
143.9	6.1874	16.2445	31.6556	41.9522	48.1652
144	6.1851	16.2418	31.6555	41.9528	48.164
144.1	6.1809	16.2443	31.6523	41.9491	48.1617
144.2	6.1792	16.2389	31.6471	41.9438	48.1598
144.3	6.1822	16.2387	31.6424	41.9462	48.1554
144.4	6.1807	16.2348	31.6419	41.9419	48.1536
144.5	6.1799	16.2317	31.6396	41.9389	48.1512
144.6	6.179	16.2279	31.6402	41.9364	48.1483
144.7	6.1752	16.2289	31.6388	41.9335	48.1456
144.8	6.1777	16.2323	31.6375	41.9298	48.1424
144.9	6.1797	16.2345	31.6335	41.9259	48.1365
145	6.1783	16.2341	31.6316	41.9234	48.1318
145.1	6.1759	16.2312	31.6282	41.9201	48.124
145.2	6.1765	16.2304	31.6247	41.9168	48.1227
145.3	6.1773	16.2266	31.6249	41.9151	48.116
145.4	6.1733	16.2241	31.6208	41.9125	48.1124
145.5	6.1728	16.222	31.6175	41.9083	48.1062
145.6	6.1733	16.2211	31.6149	41.9022	48.1031
145.7	6.1685	16.2251	31.6122	41.9021	48.1013
145.8	6.1669	16.2254	31.6083	41.8992	48.0977
145.9	6.1636	16.2219	31.6049	41.8957	48.0965
146	6.1638	16.2207	31.6033	41.8971	48.0971
146.1	6.1645	16.219	31.5975	41.8929	48.0942
146.2	6.1624	16.2186	31.5942	41.8869	48.0894
146.3	6.1632	16.2203	31.5898	41.8844	48.0863
146.4	6.1609	16.2183	31.5898	41.8788	48.0827
146.5	6.1602	16.2169	31.5903	41.8765	48.0774
146.6	6.1597	16.2139	31.5906	41.8749	48.0754
146.7	6.1559	16.2094	31.5892	41.8732	48.0723
146.8	6.1523	16.2093	31.5914	41.8698	48.0705
146.9	6.1496	16.2045	31.5908	41.8653	48.0654
147	6.1445	16.2038	31.5893	41.8582	48.0582
147.1	6.1415	16.2027	31.5888	41.8566	48.0579
147.2	6.138	16.2016	31.5879	41.8553	48.0548
147.3	6.1361	16.1993	31.5849	41.8551	48.0531
147.4	6.1337	16.1996	31.5863	41.8494	48.0525
147.5	6.1292	16.1957	31.5827	41.8466	48.0484
147.6	6.127	16.1953	31.5802	41.8411	48.0469
147.7	6.1287	16.1911	31.5773	41.8419	48.0433
147.8	6.1291	16.1872	31.5737	41.8424	48.0396
147.9	6.1298	16.1862	31.5706	41.8414	48.0394
148	6.1307	16.1849	31.5706	41.8396	48.0395
148.1	6.1304	16.1824	31.5679	41.8365	48.0399
148.2	6.1302	16.1803	31.5671	41.833	48.0369
148.3	6.1283	16.1756	31.5642	41.8296	48.037
148.4	6.1262	16.1736	31.564	41.8263	48.0367
148.5	6.125	16.1747	31.5684	41.8249	48.0325
148.6	6.1231	16.1748	31.5658	41.8202	48.0287
148.7	6.1225	16.175	31.5621	41.8174	48.0298
148.8	6.1248	16.1739	31.5639	41.8146	48.0286
148.9	6.1227	16.172	31.562	41.8102	48.027
149	6.1168	16.1688	31.5602	41.8069	48.0248
149.1	6.1145	16.1665	31.5578	41.806	48.0258
149.2	6.1155	16.1667	31.5568	41.8039	48.024
149.3	6.1164	16.1635	31.553	41.8066	48.0246
149.4	6.1158	16.1591	31.5513	41.8044	48.0216
149.5	6.1141	16.1568	31.5502	41.8019	48.0199
149.6	6.1149	16.1559	31.5462	41.7957	48.0178
149.7	6.1132	16.1535	31.5474	41.79	48.0182
149.8	6.1101	16.1492	31.5465	41.7877	48.013
149.9	6.1091	16.1453	31.5402	41.7833	48.0106
150	6.1074	16.1472	31.5386	41.7821	48.0062
150.1	6.1055	16.1499	31.5371	41.7782	48.0041
150.2	6.1063	16.1427	31.5382	41.7751	48.0039
150.3	6.1032	16.1408	31.5386	41.771	48.0015
150.4	6.0992	16.1381	31.5389	41.7681	47.9962
150.5	6.0991	16.136	31.5403	41.764	47.9928
150.6	6.1011	16.1341	31.5399	41.7632	47.9885
150.7	6.0998	16.1344	31.5359	41.7608	47.9852
150.8	6.1001	16.1288	31.53	41.7573	47.9863
150.9	6.0997	16.1265	31.5276	41.7556	47.9852
151	6.0971	16.1226	31.5267	41.7501	47.9815
151.1	6.0972	16.1204	31.5265	41.7461	47.9771
151.2	6.0954	16.1216	31.5193	41.7435	47.9752
151.3	6.0924	16.1187	31.5192	41.7417	47.9741
151.4	6.088	16.1207	31.5146	41.7365	47.9729
151.5	6.0865	16.1192	31.5125	41.7309	47.9676
151.6	6.0864	16.1205	31.5127	41.7286	47.9656
151.7	6.0851	16.1183	31.5166	41.7312	47.9667
151.8	6.0805	16.1134	31.5151	41.7287	47.9621
151.9	6.0792	16.1118	31.517	41.7269	47.9595
152	6.0811	16.1138	31.5187	41.7238	47.9543
152.1	6.0812	16.1094	31.5206	41.7209	47.9455
152.2	6.0808	16.1071	31.5236	41.7174	47.9432
152.3	6.0785	16.1029	31.5232	41.7166	47.9388
152.4	6.0744	16.097	31.5229	41.7112	47.9358
152.5	6.0739	16.0949	31.5193	41.7086	47.9343
152.6	6.0716	16.0959	31.5167	41.7079	47.9325
152.7	6.0715	16.0965	31.5142	41.7033	47.9287
152.8	6.0737	16.0948	31.5122	41.7006	47.9263
152.9	6.0745	16.0923	31.5083	41.6997	47.9192
153	6.0748	16.091	31.5076	41.6955	47.9177
153.1	6.0771	16.0887	31.5065	41.6941	47.917
153.2	6.0782	16.088	31.5069	41.6907	47.9135
153.3	6.0808	16.087	31.5039	41.6894	47.9088
153.4	6.0814	16.0849	31.5035	41.6844	47.9055
153.5	6.0815	16.0811	31.5013	41.6841	47.9014
153.6	6.0832	16.078	31.4993	41.6804	47.8985
153.7	6.0807	16.0753	31.5003	41.6788	47.8923
153.8	6.0786	16.076	31.4981	41.6752	47.8895
153.9	6.0783	16.0768	31.4968	41.6691	47.8844
154	6.0799	16.0749	31.5023	41.6653	47.8799
154.1	6.0825	16.0745	31.5008	41.6629	47.8756
154.2	6.0797	16.0743	31.4996	41.662	47.8719
154.3	6.0766	16.0722	31.4971	41.6594	47.8673
154.4	6.0786	16.0723	31.4952	41.6581	47.8638
154.5	6.0767	16.0741	31.4924	41.6568	47.8619
154.6	6.0742	16.0705	31.4907	41.6552	47.8611
154.7	6.072	16.0694	31.4915	41.6529	47.86
154.8	6.072	16.069	31.489	41.6509	47.8558
154.9	6.0675	16.0661	31.4861	41.6483	47.8514
155	6.0643	16.0648	31.4834	41.6498	47.8476
155.1	6.0655	16.0627	31.4792	41.6495	47.8442
155.2	6.0657	16.0604	31.4791	41.6465	47.8393
155.3	6.0616	16.0563	31.4763	41.6447	47.8389
155.4	6.0604	16.0568	31.4741	41.6405	47.8361
155.5	6.0557	16.0596	31.4736	41.6403	47.8323
155.6	6.0554	16.0598	31.4688	41.6382	47.8284
155.7	6.0569	16.0575	31.4714	41.6394	47.821
155.8	6.054	16.0569	31.4646	41.635	47.8162
155.9	6.0568	16.0566	31.4613	41.6304	47.8128
156	6.0555	16.0586	31.4621	41.629	47.8076
156.1	6.0542	16.0566	31.4596	41.6273	47.8063
156.2	6.0558	16.0536	31.4584	41.6228	47.8024
156.3	6.0542	16.0544	31.4554	41.6209	47.7966
156.4	6.0549	16.0534	31.4537	41.6159	47.7935
156.5	6.052	16.0478	31.4531	41.6113	47.7916
156.6	6.0531	16.0464	31.4489	41.6121	47.7899
156.7	6.0508	16.0465	31.4458	41.6103	47.7874
156.8	6.0507	16.0465	31.4458	41.6075	47.7863
156.9	6.0516	16.048	31.4476	41.6067	47.7829
157	6.0502	16.0473	31.4446	41.6044	47.7817
157.1	6.0521	16.047	31.4411	41.6045	47.7833
157.2	6.0484	16.0463	31.439	41.6029	47.78
157.3	6.0501	16.0488	31.4432	41.6025	47.7782
157.4	6.0521	16.0507	31.4421	41.6011	47.7781
157.5	6.0532	16.0477	31.4423	41.6009	47.7758
157.6	6.0539	16.0433	31.4399	41.5996	47.7754
157.7	6.0535	16.038	31.4366	41.5981	47.7735
157.8	6.0504	16.0382	31.4315	41.5934	47.7657
157.9	6.0545	16.0365	31.43	41.5903	47.7634
158	6.0533	16.0338	31.4283	41.586	47.7616
158.1	6.0486	16.029	31.4247	41.5841	47.7599
158.2	6.0448	16.0322	31.4202	41.5804	47.7615
158.3	6.0405	16.0312	31.4154	41.5797	47.7581
158.4	6.0428	16.032	31.4095	41.5786	47.7568
158.5	6.0438	16.0327	31.4077	41.5788	47.7542
158.6	6.0441	16.0317	31.4083	41.5788	47.7501
158.7	6.043	16.0281	31.4063	41.5741	47.7472
158.8	6.0409	16.0244	31.404	41.5739	47.7451
158.9	6.0427	16.0235	31.4037	41.5726	47.7406
159	6.0463	16.0207	31.4034	41.5705	47.7429
159.1	6.0468	16.0223	31.4038	41.5697	47.7413
159.2	6.0462	16.0241	31.4024	41.5688	47.7388
159.3	6.0436	16.022	31.3979	41.5651	47.7368
159.4	6.0415	16.0206	31.3926	41.5609	47.7353
159.5	6.0391	16.0202	31.3927	41.5613	47.7323
159.6	6.0368	16.0219	31.3919	41.5592	47.7307
159.7	6.0361	16.0211	31.3896	41.559	47.728
159.8	6.0387	16.0178	31.3846	41.556	47.7275
159.9	6.0379	16.0176	31.3845	41.553	47.7271
160	6.0385	16.0167	31.3797	41.5514	47.7279
160.1	6.0328	16.0156	31.3763	41.5476	47.7241
160.2	6.0253	16.0144	31.3759	41.5488	47.7236
160.3	6.0261	16.013	31.376	41.5449	47.718
160.4	6.0249	16.0115	31.3717	41.5409	47.7176
160.5	6.0215	16.0093	31.3724	41.5362	47.7146
160.6	6.0202	16.0062	31.3701	41.5319	47.7099
160.7	6.0215	16.0064	31.3664	41.527	47.7035
160.8	6.0206	16.0042	31.3635	41.5252	47.6972
160.9	6.0156	15.9995	31.3655	41.5231	47.6943
161	6.0161	15.9974	31.3661	41.523	47.6953
161.1	6.0191	16	31.3669	41.5187	47.6952
161.2	6.0195	15.9986	31.367	41.5162	47.6923
161.3	6.0176	16.0003	31.364	41.5116	47.6893
161.4	6.0205	15.9988	31.3628	41.5112	47.6867
161.5	6.0178	15.9977	31.3619	41.5091	47.6836
161.6	6.0199	15.9945	31.3632	41.506	47.683
161.7	6.0167	15.9929	31.3675	41.5033	47.6779
161.8	6.0126	15.9918	31.3658	41.4986	47.676
161.9	6.0131	15.9872	31.3671	41.4986	47.6732
162	6.0123	15.9838	31.3687	41.499	47.6718
162.1	6.0106	15.9788	31.3657	41.4983	47.6698
162.2	6.0088	15.9764	31.3672	41.493	47.6655
162.3	6.0074	15.9713	31.3636	41.4917	47.6583
162.4	6.0041	15.9677	31.3636	41.4863	47.6559
162.5	6.0033	15.9693	31.3626	41.4866	47.6559
162.6	6.0017	15.9702	31.3614	41.4835	47.6551
162.7	5.9962	15.9666	31.3596	41.4788	47.6546
162.8	5.9951	15.966	31.3592	41.4739	47.6499
162.9	5.9938	15.9638	31.3578	41.4698	47.6459
163	5.9925	15.9618	31.3536	41.4666	47.6404
163.1	5.9885	15.9582	31.3542	41.4652	47.6354
163.2	5.9854	15.9593	31.3555	41.4613	47.6306
163.3	5.9866	15.9595	31.3525	41.4579	47.6291
163.4	5.9852	15.9544	31.3493	41.457	47.624
163.5	5.9806	15.9497	31.347	41.4541	47.6187
163.6	5.978	15.9447	31.3474	41.4507	47.6151
163.7	5.9771	15.947	31.3484	41.4509	47.6109
163.8	5.9738	15.9458	31.3505	41.4459	47.6081
163.9	5.9723	15.9448	31.3485	41.4441	47.6062
164	5.9723	15.9459	31.3482	41.4404	47.6044
164.1	5.9742	15.9456	31.3467	41.4393	47.6024
164.2	5.9743	15.9463	31.3445	41.437	47.5995
164.3	5.973	15.9425	31.3436	41.4357	47.5976
164.4	5.9746	15.9429	31.3459	41.4343	47.596
164.5	5.9723	15.9455	31.3452	41.4319	47.5928
164.6	5.9732	15.9449	31.3437	41.4281	47.5919
164.7	5.972	15.9448	31.3414	41.4243	47.5935
164.8	5.9733	15.9447	31.3408	41.424	47.5907
164.9	5.9754	15.9446	31.3404	41.4205	47.5886
165	5.9736	15.9439	31.3399	41.4177	47.5888
165.1	5.9686	15.9403	31.336	41.4129	47.5838
165.2	5.9669	15.9386	31.3323	41.4096	47.5834
165.3	5.9657	15.9343	31.3303	41.4094	47.5787
165.4	5.9647	15.9306	31.3286	41.4053	47.5729
165.5	5.9636	15.9311	31.3301	41.4047	47.5699
165.6	5.9636	15.9296	31.3277	41.4034	47.5694
165.7	5.9633	15.9283	31.3263	41.4011	47.5655
165.8	5.9612	15.9269	31.327	41.3987	47.5612
165.9	5.9591	15.9304	31.3242	41.3943	47.5579
166	5.9599	15.9292	31.3225	41.3922	47.5504
166.1	5.9603	15.927	31.3218	41.3905	47.546
166.2	5.961	15.9251	31.3196	41.3909	47.5464
166.3	5.9651	15.9256	31.3176	41.3866	47.5416
166.4	5.9622	15.9272	31.3161	41.3828	47.5415
166.5	5.9626	15.9305	31.3169	41.382	47.5379
166.6	5.9637	15.9333	31.3136	41.3827	47.5366
166.7	5.9667	15.9328	31.3121	41.3837	47.5338
166.8	5.962	15.931	31.3099	41.3841	47.5327
166.9	5.962	15.9299	31.3092	41.3816	47.5298
167	5.9648	15.9292	31.3077	41.3812	47.5286
167.1	5.964	15.9321	31.3047	41.3791	47.5217
167.2	5.9605	15.93	31.3035	41.3762	47.5161
167.3	5.9551	15.9286	31.3006	41.3728	47.515
167.4	5.954	15.9296	31.3004	41.3692	47.5135
167.5	5.9542	15.9317	31.2973	41.3642	47.5072
167.6	5.9558	15.9337	31.2958	41.3606	47.4997
167.7	5.9544	15.9316	31.2877	41.3553	47.4915
167.8	5.9539	15.9304	31.2826	41.3532	47.4907
167.9	5.9533	15.9319	31.2823	41.3511	47.4882
168	5.9507	15.9351	31.2779	41.3465	47.4849
168.1	5.9496	15.9371	31.2748	41.3424	47.4799
168.2	5.9478	15.9389	31.275	41.3376	47.4766
168.3	5.9491	15.9389	31.2723	41.3386	47.4725
168.4	5.9489	15.9418	31.2744	41.3363	47.4719
168.5	5.9495	15.9422	31.2731	41.3367	47.4694
168.6	5.9479	15.94	31.2707	41.3363	47.4669
168.7	5.9479	15.9402	31.2699	41.3331	47.4618
168.8	5.9514	15.9427	31.2676	41.3296	47.4593
168.9	5.9521	15.9407	31.2643	41.3288	47.4584
169	5.9518	15.9399	31.267	41.3313	47.4545
169.1	5.9529	15.9423	31.2666	41.3333	47.4531
169.2	5.9528	15.9453	31.2634	41.3278	47.4526
169.3	5.9529	15.9411	31.2623	41.3287	47.4513
169.4	5.9519	15.9375	31.2612	41.3283	47.4475
169.5	5.9488	15.9407	31.2586	41.3246	47.4443
169.6	5.9516	15.9432	31.2556	41.3238	47.4422
169.7	5.9534	15.9477	31.2518	41.3194	47.4389
169.8	5.9512	15.9474	31.2514	41.3132	47.4385
169.9	5.9515	15.9486	31.2503	41.315	47.4367
170	5.9511	15.9464	31.2511	41.3105	47.4359
170.1	5.9477	15.9453	31.2507	41.311	47.4338
170.2	5.9457	15.9419	31.2477	41.3072	47.4299
170.3	5.9465	15.9422	31.2481	41.304	47.429
170.4	5.949	15.9423	31.2465	41.3013	47.4276
170.5	5.9486	15.939	31.2446	41.2952	47.4271
170.6	5.9505	15.9374	31.2455	41.2919	47.4283
170.7	5.9505	15.9401	31.2434	41.2923	47.4268
170.8	5.9496	15.9407	31.2415	41.2887	47.4194
170.9	5.9494	15.9383	31.243	41.2872	47.4175
171	5.9455	15.9393	31.2401	41.286	47.4107
171.1	5.9446	15.9404	31.2367	41.2845	47.4056
171.2	5.9453	15.9428	31.2351	41.2818	47.4031
171.3	5.9443	15.9419	31.2312	41.282	47.3997
171.4	5.9444	15.9453	31.2284	41.278	47.3977
171.5	5.9453	15.9476	31.2287	41.2807	47.3954
171.6	5.9431	15.9445	31.2298	41.274	47.392
171.7	5.9404	15.945	31.2285	41.2716	47.3887
171.8	5.9379	15.9442	31.2238	41.2681	47.3883
171.9	5.9381	15.9416	31.2182	41.2663	47.388
172	5.9379	15.9378	31.2178	41.2678	47.3876
172.1	5.9371	15.9358	31.214	41.2632	47.3875
172.2	5.936	15.938	31.2162	41.2599	47.3858
172.3	5.9337	15.9393	31.2155	41.256	47.3806
172.4	5.9308	15.9356	31.2118	41.2545	47.376
172.5	5.9309	15.9329	31.2099	41.2533	47.3745
172.6	5.9314	15.9304	31.207	41.2512	47.371
172.7	5.9308	15.9253	31.2085	41.25	47.366
172.8	5.9301	15.9251	31.2076	41.2454	47.365
172.9	5.9349	15.9258	31.2052	41.2429	47.3644
173	5.9349	15.9269	31.2024	41.2448	47.3664
173.1	5.9329	15.9291	31.1975	41.2402	47.3664
173.2	5.9337	15.9291	31.1961	41.2354	47.3667
173.3	5.933	15.9288	31.1889	41.233	47.3663
173.4	5.9354	15.9317	31.19	41.2307	47.3646
173.5	5.9364	15.9285	31.1865	41.23	47.361
173.6	5.935	15.9283	31.1864	41.2292	47.3612
173.7	5.9344	15.9275	31.1849	41.2297	47.3637
173.8	5.9344	15.9278	31.1857	41.2301	47.3653
173.9	5.9334	15.9279	31.1864	41.2296	47.3632
174	5.9336	15.9267	31.183	41.2296	47.3624
174.1	5.935	15.9266	31.1834	41.2299	47.3603
174.2	5.937	15.9265	31.184	41.2278	47.3592
174.3	5.9403	15.9254	31.1836	41.2266	47.3613
174.4	5.9405	15.9253	31.1825	41.2265	47.3602
174.5	5.9398	15.9272	31.1794	41.2237	47.3587
174.6	5.9398	15.9273	31.177	41.2211	47.3601
174.7	5.9397	15.9288	31.1741	41.2186	47.3578
174.8	5.9407	15.9277	31.1699	41.2174	47.3563
174.9	5.936	15.923	31.1694	41.2181	47.3532
175	5.9352	15.9211	31.1674	41.217	47.3527
175.1	5.935	15.92	31.1637	41.2144	47.3523
175.2	5.9317	15.9173	31.1634	41.2109	47.3506
175.3	5.9329	15.9146	31.1588	41.2084	47.3478
175.4	5.9311	15.9108	31.1551	41.2041	47.3418
175.5	5.9322	15.9116	31.1523	41.2036	47.3404
175.6	5.934	15.9071	31.1541	41.2014	47.3388
175.7	5.9346	15.9056	31.1556	41.1979	47.3398
175.8	5.9321	15.9026	31.1543	41.1985	47.3401
175.9	5.9319	15.9024	31.1507	41.1997	47.3376
176	5.9321	15.9017	31.1469	41.1983	47.3359
176.1	5.9324	15.9011	31.1437	41.2003	47.3305
176.2	5.9349	15.901	31.1394	41.1952	47.3299
176.3	5.9356	15.9041	31.139	41.1963	47.3299
176.4	5.9364	15.9025	31.1381	41.1967	47.3276
176.5	5.9348	15.9006	31.1373	41.1927	47.3229
176.6	5.9343	15.9023	31.136	41.1948	47.3208
176.7	5.9314	15.9002	31.1378	41.1926	47.3132
176.8	5.9299	15.8989	31.1394	41.1903	47.3114
176.9	5.9308	15.8963	31.1434	41.1892	47.3121
177	5.9297	15.8963	31.1387	41.183	47.3113
177.1	5.9322	15.8942	31.1394	41.1789	47.3109
177.2	5.9314	15.8948	31.1411	41.1766	47.312
177.3	5.9296	15.8976	31.141	41.1762	47.3075
177.4	5.9299	15.8993	31.1453	41.1756	47.3062
177.5	5.9298	15.8959	31.144	41.1741	47.3071
177.6	5.9277	15.8951	31.143	41.1708	47.3044
177.7	5.9299	15.8966	31.1375	41.1742	47.3058
177.8	5.9303	15.8943	31.1375	41.1726	47.305
177.9	5.9334	15.8936	31.1374	41.171	47.3018
178	5.9347	15.8958	31.1417	41.171	47.2981
178.1	5.9348	15.8945	31.1423	41.1674	47.2962
178.2	5.9361	15.8942	31.1448	41.1702	47.2924
178.3	5.9355	15.8918	31.1402	41.1687	47.2898
178.4	5.934	15.89	31.1355	41.1652	47.2918
178.5	5.9326	15.8896	31.1364	41.162	47.2913
178.6	5.9343	15.8876	31.1379	41.1601	47.2867
178.7	5.9303	15.8871	31.1358	41.1583	47.2859
178.8	5.9272	15.8879	31.1332	41.1529	47.2827
178.9	5.9271	15.8868	31.1308	41.1509	47.2769
179	5.9261	15.8846	31.1297	41.1508	47.2746
179.1	5.9228	15.8821	31.1292	41.1444	47.2689
179.2	5.9226	15.8796	31.133	41.1447	47.2616
179.3	5.9209	15.8742	31.1285	41.1425	47.2569
179.4	5.9219	15.869	31.1316	41.1418	47.2496
179.5	5.9205	15.8671	31.1307	41.1396	47.2444
179.6	5.9182	15.8643	31.1322	41.1383	47.2391
179.7	5.9142	15.8615	31.1344	41.1362	47.2357
179.8	5.9103	15.8581	31.1357	41.1312	47.2297
179.9	5.9106	15.8558	31.1331	41.13	47.2291
180	5.9112	15.8535	31.1309	41.1266	47.2268
180.1	5.9073	15.8543	31.1282	41.1226	47.2255
180.2	5.9064	15.8517	31.1268	41.1217	47.2233
180.3	5.9055	15.8491	31.1265	41.1234	47.2202
180.4	5.902	15.8483	31.1225	41.1217	47.2122
180.5	5.8987	15.8463	31.1214	41.1172	47.2089
180.6	5.9001	15.8431	31.1203	41.1177	47.2066
180.7	5.9005	15.8432	31.1199	41.118	47.2013
180.8	5.9006	15.8423	31.1202	41.1151	47.1972
180.9	5.9035	15.8434	31.1222	41.1147	47.1916
181	5.9093	15.8465	31.1202	41.1123	47.1865
181.1	5.908	15.8462	31.1207	41.1043	47.1798
181.2	5.9063	15.8434	31.1189	41.0996	47.1746
181.3	5.9064	15.8457	31.1178	41.0969	47.1755
181.4	5.9031	15.8453	31.1219	41.0972	47.1715
181.5	5.9051	15.8494	31.1208	41.0965	47.1695
181.6	5.9026	15.8461	31.1233	41.0889	47.1658
181.7	5.9027	15.8464	31.1232	41.0854	47.1635
181.8	5.9013	15.8441	31.1215	41.0858	47.1578
181.9	5.9028	15.845	31.1212	41.0832	47.1535
182	5.9017	15.8426	31.1197	41.0799	47.1497
182.1	5.901	15.8397	31.121	41.0763	47.1453
182.2	5.9025	15.8402	31.1196	41.0709	47.1449
182.3	5.9009	15.8407	31.1223	41.0701	47.1412
182.4	5.8998	15.8371	31.122	41.0678	47.1393
182.5	5.8957	15.8375	31.117	41.0627	47.1346
182.6	5.8946	15.8388	31.114	41.0616	47.1315
182.7	5.8952	15.8358	31.113	41.0596	47.1253
182.8	5.8972	15.834	31.1069	41.0584	47.1264
182.9	5.8975	15.8309	31.1009	41.0566	47.1234
183	5.8956	15.8342	31.0942	41.0586	47.1186
183.1	5.8948	15.8365	31.0958	41.0594	47.1158
183.2	5.8938	15.8372	31.0949	41.0574	47.1154
183.3	5.8936	15.8352	31.0895	41.052	47.1123
183.4	5.8926	15.832	31.0886	41.0497	47.1135
183.5	5.8915	15.8314	31.0843	41.045	47.1079
183.6	5.8905	15.8314	31.0853	41.0415	47.1047
183.7	5.8906	15.8293	31.0819	41.039	47.1037
183.8	5.8867	15.8263	31.081	41.0364	47.1001
183.9	5.885	15.8282	31.0775	41.035	47.094
184	5.883	15.8278	31.0742	41.0332	47.0914
184.1	5.8794	15.8274	31.0707	41.0289	47.0883
184.2	5.8773	15.8309	31.0689	41.0278	47.0837
184.3	5.8747	15.8301	31.0669	41.0228	47.0837
184.4	5.8718	15.8326	31.0684	41.0198	47.0813
184.5	5.8714	15.8316	31.0702	41.0173	47.0781
184.6	5.8721	15.8316	31.0695	41.0155	47.0779
184.7	5.8688	15.8302	31.0655	41.0143	47.0775
184.8	5.8713	15.8302	31.0653	41.0095	47.0753
184.9	5.8725	15.8306	31.0618	41.009	47.0744
185	5.8701	15.8276	31.0632	41.0086	47.0779
185.1	5.8679	15.8284	31.0621	41.0063	47.0723
185.2	5.8733	15.8275	31.0599	41.0096	47.0724
185.3	5.8744	15.8258	31.0537	41.008	47.0743
185.4	5.8702	15.8278	31.0573	41.008	47.0742
185.5	5.8693	15.8326	31.0541	41.0064	47.0746
185.6	5.8702	15.8298	31.0507	41.0026	47.0756
185.7	5.8691	15.8294	31.0485	40.9993	47.0753
185.8	5.8684	15.8336	31.0443	40.9958	47.0718
185.9	5.8665	15.8336	31.0447	40.994	47.0708
186	5.8666	15.8327	31.0438	40.9913	47.0635
186.1	5.8677	15.8334	31.0414	40.9903	47.061
186.2	5.8703	15.8321	31.0423	40.9901	47.0554
186.3	5.8697	15.8325	31.0425	40.9853	47.0537
186.4	5.8661	15.8333	31.0376	40.9827	47.0508
186.5	5.8645	15.8342	31.0369	40.9814	47.0511
186.6	5.8658	15.8317	31.0334	40.9778	47.0492
186.7	5.8633	15.829	31.0319	40.973	47.0492
186.8	5.8619	15.8265	31.0283	40.9687	47.0483
186.9	5.8606	15.8248	31.0286	40.9683	47.0479
187	5.8582	15.8235	31.0252	40.9655	47.0454
187.1	5.8543	15.8205	31.023	40.9619	47.0467
187.2	5.8526	15.8209	31.0238	40.9615	47.045
187.3	5.8526	15.8219	31.0225	40.9605	47.0426
187.4	5.8513	15.8188	31.0191	40.9599	47.0363
187.5	5.8532	15.8183	31.0139	40.9587	47.0372
187.6	5.8518	15.8179	31.013	40.9576	47.0381
187.7	5.8498	15.8229	31.0107	40.9578	47.039
187.8	5.8462	15.8225	31.005	40.9564	47.0387
187.9	5.8453	15.8235	31.0043	40.9506	47.0379
188	5.843	15.8231	30.9998	40.9493	47.0343
188.1	5.8418	15.8253	30.9991	40.9468	47.0337
188.2	5.8371	15.8261	30.9941	40.9474	47.0348
188.3	5.8337	15.8246	30.9952	40.9466	47.0311
188.4	5.8318	15.8241	30.9936	40.9432	47.0277
188.5	5.8292	15.825	30.9926	40.939	47.0232
188.6	5.8265	15.8232	30.9931	40.9412	47.0253
188.7	5.827	15.8233	30.9928	40.9406	47.0232
188.8	5.8235	15.825	30.9933	40.9407	47.0237
188.9	5.8203	15.825	30.995	40.9392	47.0221
189	5.8174	15.8242	30.9966	40.936	47.0209
189.1	5.816	15.8199	30.9963	40.9337	47.0197
189.2	5.8172	15.8191	30.9957	40.9339	47.0154
189.3	5.8158	15.8193	30.9933	40.9321	47.0142
189.4	5.8126	15.82	30.9952	40.9351	47.012
189.5	5.8123	15.8205	30.9932	40.9351	47.0089
189.6	5.8083	15.8182	30.9931	40.9324	47.0093
189.7	5.8061	15.8185	30.9895	40.9339	47.0084
189.8	5.8063	15.8178	30.9921	40.9301	47.0073
189.9	5.8098	15.8173	30.9923	40.9274	47.0044
190	5.8099	15.8167	30.9918	40.9241	47.0035
190.1	5.8114	15.815	30.9931	40.925	47.001
190.2	5.8107	15.815	30.9954	40.9224	46.9965
190.3	5.8097	15.8101	30.9952	40.921	46.9963
190.4	5.8077	15.8084	30.9952	40.9195	46.9938
190.5	5.8091	15.804	30.9932	40.9171	46.9892
190.6	5.8095	15.8083	30.9901	40.9197	46.9868
190.7	5.8064	15.8105	30.9857	40.9187	46.9824
190.8	5.8075	15.8137	30.9825	40.919	46.9797
190.9	5.8089	15.8135	30.9842	40.9204	46.9768
191	5.8084	15.8138	30.9854	40.9231	46.9708
191.1	5.8091	15.8166	30.9849	40.922	46.9652
191.2	5.8101	15.8152	30.9827	40.9202	46.9648
191.3	5.8069	15.8189	30.986	40.9163	46.9614
191.4	5.8053	15.8196	30.9865	40.9148	46.9601
191.5	5.8074	15.8186	30.9827	40.9124	46.9553
191.6	5.8048	15.8158	30.9865	40.9093	46.9532
191.7	5.802	15.8181	30.9831	40.9125	46.9489
191.8	5.8049	15.8195	30.9825	40.9128	46.9435
191.9	5.8078	15.8173	30.9814	40.9106	46.9401
192	5.8112	15.8166	30.9799	40.9103	46.9374
192.1	5.8105	15.8174	30.9802	40.908	46.9379
192.2	5.8102	15.8194	30.9805	40.9072	46.9352
192.3	5.8116	15.8197	30.9814	40.9056	46.9349
192.4	5.812	15.8191	30.9815	40.9055	46.9329
192.5	5.8134	15.8158	30.979	40.9034	46.9342
192.6	5.8138	15.8161	30.9783	40.9013	46.9316
192.7	5.8128	15.8171	30.9772	40.9009	46.929
192.8	5.8099	15.8188	30.9775	40.9005	46.9244
192.9	5.8099	15.8178	30.9784	40.8982	46.9234
193	5.8088	15.8174	30.9735	40.8945	46.9199
193.1	5.8062	15.8176	30.9709	40.8955	46.9232
193.2	5.8069	15.8199	30.9709	40.8996	46.9197
193.3	5.8047	15.8167	30.9709	40.9011	46.9199
193.4	5.8036	15.8152	30.9706	40.8995	46.9169
193.5	5.7999	15.813	30.971	40.8957	46.916
193.6	5.7967	15.812	30.9732	40.8939	46.9099
193.7	5.7952	15.8072	30.9707	40.8903	46.9038
193.8	5.7965	15.8056	30.9675	40.8898	46.8991
193.9	5.7963	15.8066	30.9706	40.8894	46.895
194	5.7948	15.805	30.9666	40.8873	46.8903
194.1	5.793	15.8048	30.9668	40.8855	46.8882
194.2	5.797	15.803	30.9665	40.8839	46.888
194.3	5.7984	15.8043	30.9686	40.8816	46.8841
194.4	5.7989	15.8041	30.966	40.8819	46.8848
194.5	5.7974	15.8001	30.9601	40.8826	46.8854
194.6	5.7995	15.7986	30.956	40.8828	46.8848
194.7	5.8011	15.7974	30.954	40.8783	46.8808
194.8	5.7992	15.7922	30.9536	40.8766	46.8788
194.9	5.8013	15.7909	30.9494	40.8697	46.8764
195	5.8014	15.788	30.9468	40.867	46.8741
195.1	5.8006	15.7888	30.9453	40.865	46.8702
195.2	5.8001	15.788	30.9439	40.8614	46.8664
195.3	5.7949	15.7868	30.9418	40.8566	46.8664
195.4	5.7915	15.7891	30.9359	40.8568	46.8618
195.5	5.7941	15.7884	30.9331	40.8533	46.8571
195.6	5.794	15.7875	30.9331	40.8508	46.8526
195.7	5.7955	15.7864	30.9292	40.8521	46.85
195.8	5.798	15.7864	30.9302	40.8488	46.8459
195.9	5.7969	15.785	30.9299	40.8477	46.8414
196	5.7915	15.785	30.9279	40.8465	46.84
196.1	5.7915	15.7842	30.9276	40.8466	46.8386
196.2	5.7898	15.7832	30.9276	40.8399	46.8355
196.3	5.7877	15.783	30.9249	40.8357	46.8394
196.4	5.789	15.784	30.9243	40.8345	46.8386
196.5	5.788	15.7836	30.921	40.8328	46.8371
196.6	5.7867	15.7851	30.9183	40.8311	46.8364
196.7	5.789	15.7803	30.92	40.8257	46.8351
196.8	5.7899	15.7774	30.9195	40.8252	46.833
196.9	5.7874	15.7754	30.9199	40.8214	46.8323
197	5.787	15.7733	30.919	40.8175	46.8287
197.1	5.7888	15.7702	30.9169	40.8121	46.8284
197.2	5.787	15.7686	30.9136	40.8067	46.8247
197.3	5.7853	15.7693	30.9107	40.8069	46.821
197.4	5.7845	15.7652	30.9044	40.8049	46.8175
197.5	5.7826	15.7628	30.9025	40.8022	46.8144
197.6	5.7823	15.7605	30.8993	40.802	46.8144
197.7	5.7837	15.7592	30.8932	40.8024	46.8114
197.8	5.7845	15.7583	30.8938	40.7989	46.8066
197.9	5.7811	15.7595	30.8911	40.7988	46.8061
198	5.7795	15.7568	30.8904	40.7973	46.8039
198.1	5.7794	15.7572	30.8888	40.7942	46.8032
198.2	5.7801	15.7557	30.89	40.7935	46.7991
198.3	5.7783	15.7517	30.8896	40.7901	46.7948
198.4	5.7771	15.749	30.8861	40.7855	46.7914
198.5	5.7764	15.7483	30.8801	40.7812	46.7894
198.6	5.7741	15.7474	30.8793	40.7771	46.787
198.7	5.7764	15.7461	30.8754	40.7765	46.7874
198.8	5.7782	15.7482	30.8714	40.7748	46.786
198.9	5.7792	15.7448	30.8669	40.7738	46.7865
199	5.778	15.7455	30.8641	40.7724	46.7831
199.1	5.7798	15.7438	30.8669	40.7735	46.7791
199.2	5.7805	15.7449	30.8654	40.7674	46.7738
199.3	5.7798	15.7435	30.8663	40.7575	46.7723
199.4	5.781	15.7437	30.8648	40.7551	46.7697
199.5	5.7833	15.7437	30.8636	40.7537	46.7699
199.6	5.7883	15.7431	30.8638	40.7521	46.7687
199.7	5.792	15.7444	30.8617	40.7501	46.7686
199.8	5.7921	15.7489	30.8589	40.7479	46.77
199.9	5.7909	15.7486	30.8583	40.747	46.7673
200	5.7948	15.7472	30.8528	40.746	46.765
200.1	5.7964	15.7481	30.8528	40.7458	46.7656
200.2	5.7972	15.7459	30.8504	40.7429	46.7667
200.3	5.7947	15.7424	30.8491	40.7385	46.762
200.4	5.7935	15.7374	30.8457	40.7349	46.7624
200.5	5.7939	15.7375	30.8447	40.7303	46.7576
200.6	5.7965	15.7378	30.8516	40.726	46.7513
200.7	5.7972	15.7382	30.8529	40.7238	46.7489
200.8	5.7986	15.739	30.8533	40.7201	46.7501
200.9	5.7987	15.7432	30.8495	40.7201	46.7508
201	5.7972	15.7431	30.8486	40.7223	46.7496
201.1	5.7977	15.7446	30.8483	40.7226	46.7461
201.2	5.799	15.7449	30.8433	40.7227	46.7458
201.3	5.8002	15.7432	30.8406	40.7207	46.7461
201.4	5.8063	15.7432	30.8385	40.7206	46.744
[truncated: 5,286 more rows]

## Sheet: Fig. 2a
Figure 2a
	cAMP (pmol/10^6 sperm)
vehicle, non-capacitation media	0.43	0.23	0.832	0.382	0.617	0.699	1.507	1.486	0.216	0.993	0.25	0.616	0.5027	0.328	0.341	0.62	0.343	0.568	0.508	0.134
vehicle, capacitation media	1.2165	1.77788	1.92	1.53	1.411	1.5356	0.97	1.44	1.891	1.58925	0.828	1.183	1.4209	0.631	0.552	0.839	0.628	1.902	0.779	0.375
TDI-10229, non-capacitation media	0.791	0.69	0.464	0.354	0.286	0.57	0.578	1.32	0.473	0.172
TDI-10229, capacitation media	0.708	0.837667	0.328	0.317	0.164	0.248	0.209	0.814	0.028	0.223
TDI-11861, non-capacitation media	1	0.672175	0.741475	0.6566	0.7427	0.42532	0.87059	0.1092	0.7462	0.8029	0.22505	0.2037
TDI-11861, capacitation media	0.4536	0.4476	0.4575	0.7152	0.6672	0.46452	0.43509	0.0606	0.2667	0.2982	0.3279	0.1875

## Sheet: Fig. 2b
Figure 2b
	cAMP (pmol/10^6 sperm)
vehicle, non-capacitation media	0.66	0.78	0.78	0.727	0.787	0.592	1.019	0.6505	1.0525	0.7015	0.156	0.513	0.722	0.78	1.003	0.848	1.4	0.686	0.508	0.134
vehicle, capacitation media	1.817	1.5959	1.908	1.545	1.393	1.1363	1.134	0.8915	1.25425	1.41725	1.454	1.316	1.465	1.5959	1.45	1.5675	2.61	1.563	0.779	0.375
TDI-10229, non-capacitation media	0.744625	0.94	1.147	0.8426	0.73628	0.601	0.752	1.525
TDI-10229, capacitation media	0.751375	0.838	0.907	0.4366	0.08556	0.441	0.751	1.195
TDI-11861, non-capacitation media	0.555	1.0234	1.0234	0.88	0.438	0.1502	1.06	0.8915	1.0835
TDI-11861, capacitation media	0.677	1.0488	0.28	0.63	0.972	0.1159	0.3305	0.9745	1.05775

## Sheet: Fig. 2c
Figure 2c
	cAMP (pmol/10^6 sperm)
TDI-10229, non-capacitation media	0.136	0.12	0.2	0.75	0.55	0.7798	0.493
TDI-10229, capacitation media	0.877	0.67	0.652	0.78	1.141	0.8484	1.0045
TDI-11861, non-capacitation media	0.640325	0.672175	0.741475	0.6566	0.7427	0.42532	0.87059	0.1092	0.7462	0.8029	0.22505	0.2037
TDI-11861, capacitation media	0.4536	0.4476	0.4575	0.7152	0.6672	0.46452	0.43509	0.0606	0.2667	0.2982	0.3279	0.1875

## Sheet: Fig. 2d
Figure 2d
	cAMP (pmol/10^6 sperm)
TDI-10229, non-capacitation media	0.7172	0.3596	1.05	0.7885	1.206
TDI-10229, capacitation media	1.0484	0.9036	1.37	1.1895	1.866
TDI-11861, non-capacitation media	0.059	0.452	0.1712	1.016	0.658	0.9025	0.216	0.84	0.1317	0.2015
TDI-11861, capacitation media	0.7435	0.4575	0.7152	0.6672	0.46452	0.43509	0.0606	0.2667	0.2982	0.3279

## Sheet: Fig. 2e
Figure 2e
basal
length (uM)	beat frequency DMSO
13.2	17.6013	21.1997	13.599	13.2012	28.3996	9.19892	13.599	16.3988	6.39914	14.7985	13.599	16.3988	19.1986	9.59976	10.7992	11.6009	5.60051	14.7985	16.001	11.6009	10.4014	22.8	12.3995	18.3999	13.9999	25.5998	12.3995	17.9991	17.6013	21.6005	11.2001	12.8004	11.2001	14.7985	9.59976	13.599	16.7996	11.6009	15.1993	9.59976	7.59861	9.19892	19.5994	16.3988	6.00134	13.9999	17.9991	21.1997	16.7996
14.3	17.6013	21.1997	13.599	13.2012	28.3996	4.40103	13.599	16.3988	6.39914	14.7985	13.599	16.3988	19.1986	9.59976	10.7992	11.6009	5.60051	14.7985	16.001	11.6009	10.4014	22.8	12.3995	18.3999	13.9999	25.5998	12.3995	17.9991	17.6013	21.6005	11.2001	12.8004	11.2001	14.7985	9.59976	13.599	16.7996	11.6009	15.1993	9.59976	7.59861	9.19892	19.5994	16.3988	6.00134	13.9999	17.9991	21.1997	16.7996
15.4	17.6013	13.599	13.599	13.2012	28.3996	4.40103	13.599	16.3988	6.39914	14.7985	13.599	16.3988	19.1986	9.59976	10.7992	11.6009	5.60051	14.7985	16.001	11.6009	10.4014	22.8	12.3995	18.3999	13.9999	25.5998	12.3995	17.9991	17.6013	21.6005	11.2001	12.8004	11.2001	14.7985	9.59976	13.599	16.7996	11.6009	15.1993	9.59976	7.59861	9.19892	19.5994	16.3988	6.00134	13.9999	17.9991	21.1997	16.7996
16.5	17.6013	13.599	13.599	13.2012	28.3996	4.40103	13.599	16.3988	6.39914	14.7985	13.599	16.3988	19.1986	9.59976	10.7992	11.6009	5.60051	14.7985	16.001	11.6009	10.4014	22.8	12.3995	18.3999	13.9999	25.5998	12.3995	17.9991	17.6013	21.6005	11.2001	12.8004	11.2001	14.7985	9.59976	13.599	16.7996	11.6009	15.1993	9.59976	7.59861	9.19892	19.5994	16.3988	6.00134	13.9999	17.9991	21.1997	17.6013
17.6	17.6013	13.599	13.599	13.2012	28.3996	4.40103	13.599	16.3988	6.39914	14.7985	13.599	16.3988	19.1986	9.59976	10.7992	11.6009	3.19853	14.7985	16.001	11.6009	10.4014	22.8	12.3995	18.3999	13.9999	25.5998	12.3995	17.9991	18.3999	21.6005	11.2001	12.8004	11.2001	14.7985	13.599	13.599	16.7996	11.6009	15.1993	9.59976	7.59861	7.99945	19.5994	16.3988	6.00134	13.9999	17.9991	21.1997	17.6013
18.7	19.1986	13.599	13.599	13.2012	28.3996	4.40103	13.599	16.3988	6.39914	14.7985	13.599	13.599	19.1986	9.59976	10.7992	9.19892	3.19853	14.7985	16.001	11.6009	10.4014	22.8	12.3995	18.3999	13.9999	25.5998	12.3995	17.9991	18.3999	21.6005	11.2001	12.8004	11.2001	14.7985	13.599	13.599	16.7996	11.6009	15.1993	9.59976	7.59861	7.99945	19.5994	16.3988	6.00134	13.9999	17.9991	21.1997	17.6013
19.8	19.1986	13.599	13.599	13.2012	28.3996	4.40103	13.599	16.3988	6.39914	14.7985	13.599	13.599	19.1986	9.59976	10.7992	9.19892	3.19853	14.7985	16.001	11.6009	10.4014	22.8	12.3995	18.3999	13.9999	25.5998	12.3995	17.9991	18.3999	21.6005	11.2001	12.8004	11.2001	14.7985	13.599	13.599	16.7996	11.6009	15.1993	9.59976	7.59861	7.99945	19.5994	16.3988	6.00134	13.9999	17.9991	21.1997	17.6013
20.9	19.1986	13.599	13.599	13.2012	28.3996	4.40103	13.599	16.3988	6.39914	14.7985	13.599	13.599	19.1986	9.59976	10.7992	9.19892	3.19853	14.7985	16.001	11.6009	10.4014	22.8	12.3995	18.3999	13.9999	18.8008	12.3995	17.9991	18.3999	21.6005	11.2001	12.8004	11.2001	14.7985	13.599	13.9999	16.7996	11.6009	15.1993	9.59976	7.59861	7.99945	19.5994	16.3988	6.00134	13.9999	17.9991	21.1997	17.6013
22	19.1986	13.599	11.9987	13.2012	28.3996	4.40103	13.599	16.3988	6.39914	14.7985	13.599	13.599	19.1986	9.59976	10.7992	9.19892	3.19853	11.6009	16.001	11.6009	10.4014	22.8	12.3995	18.3999	13.9999	18.8008	12.3995	17.9991	18.3999	21.6005	11.2001	12.8004	11.2001	14.7985	13.599	13.9999	16.7996	11.6009	15.1993	9.59976	7.59861	7.99945	19.5994	16.3988	6.00134	13.9999	17.9991	21.1997	17.6013
23.1	19.1986	13.599	11.9987	13.2012	28.3996	4.40103	13.599	16.3988	6.39914	14.7985	13.599	13.599	19.1986	9.59976	10.7992	9.19892	3.19853	11.6009	16.001	11.6009	7.99945	22.8	12.3995	18.3999	11.9987	18.8008	12.3995	17.9991	18.3999	21.6005	11.2001	12.8004	11.2001	14.7985	13.599	13.9999	16.7996	11.6009	15.1993	9.59976	7.59861	7.99945	18.8008	16.3988	6.00134	13.9999	17.9991	21.1997	17.6013
24.2	19.1986	13.599	11.9987	13.599	28.3996	4.40103	13.599	16.3988	11.9987	14.7985	13.599	13.599	19.1986	9.59976	21.6005	9.19892	3.19853	11.6009	16.001	15.1993	7.99945	22.8	12.3995	18.3999	11.9987	23.2009	12.3995	17.9991	18.3999	21.6005	11.2001	12.8004	11.2001	14.7985	13.599	13.9999	16.7996	11.6009	15.1993	9.59976	7.59861	7.99945	18.8008	16.3988	6.00134	13.9999	17.9991	21.1997	20.0002
25.3	19.1986	13.599	10.0006	13.599	28.3996	4.40103	13.599	16.3988	11.9987	12.3995	13.599	13.599	19.1986	9.59976	21.6005	9.19892	3.19853	11.6009	16.001	15.1993	7.99945	22.8	12.3995	18.3999	11.9987	23.2009	12.3995	17.9991	18.3999	21.6005	11.2001	12.8004	11.2001	14.7985	13.599	13.9999	16.7996	11.6009	15.1993	9.59976	7.59861	7.99945	18.8008	16.3988	6.00134	13.9999	17.9991	21.1997	20.0002
26.4	17.6013	21.1997	10.0006	13.599	28.3996	6.00134	13.599	16.3988	11.9987	12.3995	13.599	13.599	19.1986	9.59976	21.6005	9.19892	3.19853	11.6009	16.001	15.1993	7.99945	22.8	12.3995	18.3999	11.9987	23.2009	12.3995	17.9991	18.3999	21.6005	11.2001	12.8004	11.2001	14.7985	13.599	13.9999	16.7996	11.6009	15.1993	9.59976	7.59861	7.99945	18.8008	16.3988	6.00134	13.9999	17.2005	21.1997	20.0002
27.5	17.6013	21.1997	10.0006	13.599	28.3996	6.00134	13.599	16.3988	11.9987	12.3995	13.599	13.599	19.1986	9.59976	21.6005	9.19892	3.19853	11.6009	16.001	15.1993	7.99945	22.8	12.3995	18.3999	11.9987	23.2009	12.3995	17.9991	18.3999	21.6005	11.2001	12.8004	11.2001	14.7985	13.599	13.9999	16.7996	11.6009	15.1993	9.59976	7.59861	7.99945	18.8008	16.3988	6.00134	13.9999	17.2005	21.1997	19.1986
28.6	17.6013	21.1997	10.0006	13.599	28.3996	6.00134	13.599	15.6002	11.9987	12.3995	13.599	13.599	19.1986	9.59976	21.6005	9.19892	3.19853	11.6009	16.001	15.1993	7.99945	22.8	12.3995	18.3999	11.9987	23.2009	12.3995	17.9991	18.3999	21.6005	11.2001	12.8004	11.2001	31.6002	13.599	13.9999	16.7996	11.6009	15.1993	9.59976	7.59861	7.99945	18.8008	16.3988	6.00134	13.9999	17.2005	21.1997	19.1986
29.7	17.6013	21.1997	10.0006	13.599	28.3996	6.00134	13.599	15.6002	11.9987	12.3995	13.599	13.599	19.1986	9.59976	21.6005	9.19892	5.60051	11.6009	16.001	15.1993	7.99945	22.8	12.3995	20.4011	11.9987	23.2009	12.3995	17.9991	18.3999	21.6005	11.2001	12.8004	11.2001	31.6002	13.599	13.9999	16.7996	11.6009	15.1993	9.59976	7.59861	7.99945	18.8008	16.3988	6.00134	13.9999	17.2005	21.1997	19.1986
30.8	17.6013	21.1997	10.0006	13.599	28.3996	4.79883	13.599	15.6002	11.9987	12.3995	13.599	13.599	19.1986	9.59976	21.6005	9.19892	5.60051	11.6009	16.001	15.1993	7.99945	22.8	12.3995	20.4011	11.9987	23.2009	12.3995	17.9991	18.3999	21.6005	11.2001	12.8004	11.2001	31.6002	13.599	13.9999	16.7996	11.6009	15.1993	9.59976	7.59861	7.99945	18.8008	16.3988	6.00134	13.9999	17.2005	21.1997	19.1986
31.9	17.6013	21.1997	11.9987	13.599	28.3996	4.79883	13.599	15.6002	11.9987	12.3995	13.599	13.599	19.1986	9.59976	14.7985	9.19892	5.60051	26.0006	16.001	15.1993	7.99945	22.8	12.3995	20.4011	11.9987	23.2009	12.3995	17.9991	18.3999	21.6005	11.2001	12.8004	11.2001	31.6002	13.599	13.9999	16.7996	11.6009	15.1993	12.8004	7.59861	7.99945	18.8008	16.3988	6.00134	13.9999	17.2005	21.1997	19.1986
33	17.6013	21.1997	11.9987	13.599	28.3996	4.79883	13.599	15.6002	2.39989	12.3995	13.599	13.599	19.1986	9.59976	14.7985	9.19892	5.60051	26.7993	16.001	15.1993	7.99945	22.8	12.3995	20.4011	13.599	23.2009	15.6002	17.9991	18.3999	21.6005	11.2001	12.8004	11.2001	31.6002	13.599	13.9999	16.7996	11.6009	15.1993	12.8004	7.59861	7.99945	18.8008	16.3988	6.00134	17.9991	17.2005	21.1997	19.1986
34.1	17.6013	21.1997	11.9987	13.599	28.3996	4.79883	13.599	15.6002	2.39989	12.3995	13.599	13.599	19.1986	9.59976	14.7985	9.19892	5.60051	26.7993	16.001	15.1993	7.99945	15.1993	12.3995	20.4011	13.599	23.2009	15.6002	17.9991	18.3999	21.6005	11.2001	12.8004	11.2001	31.6002	13.599	13.9999	16.7996	11.6009	15.1993	12.8004	7.59861	7.99945	18.8008	16.3988	6.00134	17.9991	17.2005	21.1997	19.1986
35.2	17.6013	21.1997	11.9987	13.599	28.3996	4.79883	13.599	15.6002	2.39989	12.3995	13.599	13.599	19.1986	9.59976	14.7985	9.19892	5.60051	26.7993	16.001	15.1993	7.99945	15.1993	12.3995	20.4011	13.599	23.2009	15.6002	17.9991	18.3999	21.6005	11.2001	12.8004	11.2001	31.6002	13.599	13.9999	16.7996	11.6009	15.1993	12.8004	7.59861	7.99945	18.8008	16.3988	6.00134	17.9991	17.2005	21.1997	19.1986
36.3	17.6013	21.1997	11.9987	16.3988	28.3996	4.79883	13.599	15.6002	2.39989	12.3995	13.599	13.599	19.1986	9.59976	14.7985	9.19892	5.60051	26.7993	16.001	15.1993	7.99945	15.1993	12.3995	20.4011	13.599	23.2009	15.6002	17.9991	18.3999	21.6005	11.2001	12.8004	11.2001	31.6002	13.599	13.9999	16.7996	11.6009	15.1993	12.8004	7.59861	7.99945	18.8008	16.3988	6.00134	17.9991	17.9991	21.1997	19.1986
37.4	17.6013	21.1997	11.9987	16.3988	28.3996	4.79883	13.599	15.6002	2.39989	12.3995	13.599	13.599	19.1986	9.59976	10.7992	9.19892	5.60051	26.7993	16.001	15.1993	7.99945	15.1993	12.3995	20.4011	13.599	23.2009	15.6002	17.9991	18.3999	21.6005	11.2001	12.8004	11.2001	31.6002	13.599	13.9999	16.7996	11.6009	16.7996	12.8004	7.59861	8.80112	18.8008	16.3988	6.00134	17.9991	17.9991	21.1997	19.1986
38.5	17.6013	21.1997	13.599	16.3988	28.3996	9.19892	13.599	15.6002	2.39989	12.3995	13.599	13.599	19.1986	9.59976	10.7992	9.19892	5.60051	26.7993	16.001	15.1993	7.99945	15.1993	12.3995	20.4011	13.9999	23.2009	15.6002	17.9991	18.3999	21.6005	11.2001	12.8004	16.3988	31.6002	13.599	13.9999	16.7996	11.6009	16.7996	12.8004	7.59861	8.80112	18.8008	16.3988	6.00134	17.9991	17.9991	21.1997	19.1986
39.6	17.6013	21.1997	13.599	16.3988	28.3996	9.19892	13.599	15.6002	2.39989	12.3995	13.599	13.599	19.1986	9.59976	10.7992	11.9987	16.3988	26.7993	16.001	15.1993	7.99945	15.1993	12.3995	20.4011	13.9999	23.2009	15.6002	17.9991	18.3999	21.6005	11.2001	12.8004	16.3988	31.6002	13.599	13.9999	16.7996	11.6009	16.7996	12.8004	7.59861	8.80112	18.8008	16.3988	6.00134	17.9991	17.9991	21.1997	19.1986
40.7	17.6013	21.1997	13.9999	16.3988	28.3996	9.19892	13.599	15.6002	14.7985	12.3995	13.599	13.599	19.1986	9.59976	10.7992	14.4007	16.3988	26.7993	16.001	15.1993	7.99945	15.1993	12.3995	20.4011	13.9999	23.2009	18.3999	17.9991	18.3999	21.6005	11.2001	12.8004	16.3988	31.6002	13.599	13.9999	16.7996	11.6009	16.7996	12.8004	7.59861	8.80112	18.8008	16.3988	6.00134	17.9991	17.9991	21.1997	19.1986
41.8	17.6013	21.1997	13.9999	16.3988	23.5987	9.19892	13.599	15.6002	14.7985	12.3995	13.599	13.599	19.1986	9.59976	10.7992	14.4007	16.3988	26.7993	16.001	15.1993	7.99945	15.1993	12.3995	20.4011	13.9999	18.3999	18.3999	17.9991	18.3999	21.6005	11.2001	12.8004	16.3988	31.6002	13.599	13.9999	16.7996	11.6009	16.7996	10.7992	7.59861	8.80112	18.8008	16.3988	6.00134	17.9991	17.9991	21.1997	19.1986
42.9	17.6013	21.1997	13.9999	16.3988	23.5987	9.19892	13.599	15.6002	14.7985	12.3995	13.599	13.599	19.1986	9.59976	21.6005	14.4007	10.7992	26.7993	16.001	15.1993	7.99945	15.1993	12.3995	20.4011	13.9999	18.3999	18.3999	17.9991	18.3999	21.6005	11.2001	12.8004	16.3988	31.6002	13.599	13.9999	16.7996	11.6009	16.7996	9.59976	7.59861	16.001	18.8008	16.3988	11.2001	17.9991	17.9991	21.1997	19.1986
44	17.6013	21.1997	13.9999	16.3988	23.5987	9.19892	13.599	15.6002	14.7985	12.3995	13.599	13.599	19.1986	9.59976	21.6005	14.4007	10.7992	26.7993	16.7996	15.1993	10.4014	15.1993	12.3995	20.4011	13.9999	18.3999	18.3999	17.9991	18.3999	21.6005	11.2001	12.8004	16.3988	31.6002	13.599	13.9999	16.7996	11.6009	16.7996	9.59976	7.59861	16.001	18.8008	16.3988	11.2001	17.9991	17.9991	21.1997	19.1986
45.1	17.6013	21.1997	13.9999	16.3988	23.5987	27.9988	13.599	15.6002	14.7985	12.3995	13.599	13.599	19.1986	9.59976	21.6005	14.4007	10.7992	26.7993	16.7996	15.1993	10.4014	15.1993	12.3995	20.4011	13.9999	18.3999	18.3999	17.9991	18.3999	21.6005	11.2001	12.8004	16.3988	31.6002	13.599	13.9999	16.7996	11.6009	16.7996	9.59976	4.0002	16.001	18.8008	16.3988	11.2001	17.9991	17.9991	21.1997	19.1986
46.2	17.6013	21.1997	14.7985	16.3988	23.5987	36.0003	13.599	15.6002	14.7985	12.3995	13.599	13.599	19.1986	9.59976	21.6005	14.4007	6.00134	26.7993	16.7996	15.1993	10.4014	15.1993	12.3995	20.4011	13.9999	18.3999	18.3999	17.9991	18.3999	21.6005	11.2001	12.8004	16.3988	31.6002	13.599	13.9999	16.7996	11.6009	16.7996	9.59976	4.0002	16.001	18.8008	16.3988	11.2001	17.9991	17.9991	21.1997	19.1986
47.3	15.1993	21.1997	14.7985	16.3988	23.5987	36.0003	13.599	15.6002	14.7985	12.3995	13.599	13.599	19.1986	9.59976	21.6005	14.4007	6.00134	26.7993	14.7985	15.1993	10.4014	15.1993	12.3995	20.4011	13.9999	18.3999	18.3999	17.9991	18.3999	21.6005	11.2001	12.8004	16.3988	31.6002	13.599	13.9999	16.7996	11.6009	16.7996	9.59976	4.0002	16.001	18.8008	16.3988	11.2001	17.9991	17.9991	21.1997	19.1986
48.4	15.1993	21.1997	14.7985	16.3988	23.5987	36.0003	13.599	15.6002	14.7985	12.3995	13.599	16.3988	19.1986	9.59976	21.6005	14.4007	6.00134	26.7993	14.7985	15.1993	10.4014	15.1993	12.3995	20.4011	13.9999	18.3999	18.3999	17.9991	18.3999	21.6005	11.2001	12.8004	16.3988	31.6002	13.599	13.9999	16.7996	11.6009	16.7996	9.59976	4.0002	16.001	18.8008	16.3988	42.3985	17.9991	17.9991	21.1997	19.1986
49.5	15.1993	21.1997	14.7985	16.3988	23.5987	36.0003	13.599	15.6002	14.7985	12.3995	13.599	16.3988	19.1986	9.59976	21.6005	14.4007	6.00134	26.7993	14.7985	15.1993	10.4014	15.1993	12.3995	20.4011	13.9999	18.3999	15.6002	17.9991	18.3999	21.6005	11.2001	12.8004	16.3988	31.6002	13.599	13.9999	16.7996	11.6009	16.7996	9.59976	4.0002	9.19892	18.8008	16.3988	42.3985	17.9991	17.9991	21.1997	19.1986
50.6	19.1986	21.1997	14.7985	16.3988	23.5987	36.0003	13.599	15.6002	14.7985	12.3995	13.599	16.3988	19.1986	9.59976	21.6005	14.4007	6.00134	26.7993	14.7985	15.1993	10.4014	15.1993	12.3995	20.4011	13.9999	18.3999	15.6002	17.9991	18.3999	21.6005	11.2001	12.8004	16.3988	31.6002	13.599	13.9999	16.7996	11.6009	16.7996	9.59976	4.0002	9.19892	18.8008	16.3988	42.3985	17.9991	17.9991	21.1997	16.7996
51.7	19.1986	21.1997	14.7985	16.3988	23.5987	36.0003	13.599	15.6002	14.7985	12.3995	13.599	16.3988	19.1986	9.59976	21.6005	14.4007	6.00134	26.7993	15.1993	15.1993	10.4014	15.1993	12.3995	20.4011	13.9999	18.3999	15.6002	17.9991	18.3999	21.6005	11.2001	12.8004	11.2001	31.6002	13.599	13.9999	16.7996	11.6009	16.7996	9.59976	4.0002	9.19892	18.8008	16.3988	42.3985	17.9991	17.9991	21.1997	16.7996
52.8	19.1986	21.1997	14.7985	16.3988	23.5987	33.2005	13.599	15.6002	14.7985	12.3995	13.599	16.3988	19.1986	9.59976	21.6005	14.4007	6.00134	26.7993	16.001	15.1993	10.4014	15.1993	12.3995	20.4011	13.9999	18.3999	15.6002	17.9991	18.3999	21.6005	14.7985	12.8004	11.2001	31.6002	13.599	13.9999	16.7996	11.6009	16.7996	9.59976	4.0002	9.19892	18.8008	16.3988	42.3985	17.9991	17.9991	21.1997	16.7996
53.9	19.1986	21.1997	14.7985	16.3988	23.5987	33.2005	13.599	15.6002	14.7985	12.3995	13.599	16.3988	19.1986	9.59976	21.6005	14.4007	6.00134	26.7993	16.001	15.1993	10.4014	15.1993	12.3995	20.4011	13.9999	18.3999	15.6002	17.9991	18.3999	21.6005	14.7985	12.8004	11.2001	31.6002	13.599	13.9999	16.7996	11.6009	16.7996	9.59976	4.0002	9.19892	18.8008	16.3988	42.3985	17.9991	17.9991	21.1997	16.7996
55	19.1986	21.1997	14.7985	16.3988	23.5987	33.2005	13.599	15.6002	14.7985	12.3995	13.599	16.3988	19.1986	9.59976	21.6005	14.4007	6.00134	26.7993	16.001	15.1993	10.4014	15.1993	12.3995	20.4011	13.9999	18.3999	15.6002	17.9991	18.3999	21.6005	14.7985	12.8004	11.2001	31.6002	27.601	13.9999	16.7996	11.6009	16.7996	9.59976	4.0002	16.001	18.8008	16.3988	42.3985	13.9999	17.9991	21.1997	16.7996
56.1	19.1986	21.1997	14.7985	16.3988	23.5987	33.2005	13.599	15.6002	14.7985	12.3995	13.599	16.3988	19.1986	9.59976	10.7992	14.4007	6.00134	26.7993	16.001	15.1993	10.4014	15.1993	12.3995	20.4011	13.9999	18.3999	15.6002	17.9991	18.3999	21.6005	14.7985	12.8004	11.2001	31.6002	27.601	13.9999	16.7996	11.6009	16.7996	9.59976	4.0002	16.001	18.8008	16.3988	42.3985	13.9999	17.9991	21.1997	16.7996
57.2	19.1986	13.599	14.7985	16.3988	23.5987	33.2005	13.599	15.6002	14.7985	12.3995	13.599	16.3988	19.1986	9.59976	10.7992	14.4007	6.00134	26.7993	16.001	15.1993	10.4014	15.1993	12.3995	20.4011	13.9999	18.3999	15.6002	17.9991	18.3999	21.6005	14.7985	12.8004	11.2001	16.7996	27.601	13.9999	16.7996	11.6009	16.7996	9.59976	4.0002	16.001	18.8008	16.3988	42.3985	13.9999	17.9991	21.1997	16.7996
58.3	17.6013	13.599	13.9999	16.3988	23.5987	33.2005	13.599	15.6002	14.7985	15.6002	13.599	16.3988	19.1986	9.59976	10.7992	14.4007	6.00134	26.7993	16.001	15.1993	10.4014	15.1993	12.3995	20.4011	13.9999	18.3999	15.6002	17.9991	18.3999	21.6005	14.7985	12.8004	11.2001	16.7996	27.601	13.599	16.7996	11.6009	16.7996	9.59976	4.0002	14.4007	18.8008	16.3988	42.3985	13.9999	17.9991	21.1997	16.7996
59.4	17.6013	13.599	13.9999	16.3988	23.5987	33.2005	13.599	16.3988	14.7985	15.6002	13.599	16.3988	19.1986	9.59976	10.7992	14.4007	6.00134	26.7993	16.001	15.1993	10.4014	15.1993	12.3995	20.4011	13.9999	18.3999	15.6002	17.9991	18.3999	21.6005	14.7985	12.8004	11.2001	16.7996	27.601	13.599	16.7996	11.6009	16.7996	9.59976	4.0002	14.4007	18.8008	16.3988	42.3985	13.9999	17.9991	21.1997	20.0002
60.5	17.6013	13.599	13.9999	16.3988	28.3996	33.2005	13.599	16.3988	14.7985	15.6002	13.599	16.3988	19.1986	9.59976	10.7992	23.9995	16.3988	26.7993	16.001	15.1993	10.4014	15.1993	12.3995	20.4011	13.9999	18.3999	15.6002	17.9991	18.3999	21.6005	41.199	12.8004	11.2001	16.7996	27.601	13.599	16.7996	11.6009	16.7996	9.59976	4.0002	14.4007	18.8008	16.3988	42.3985	13.9999	17.9991	21.1997	20.0002
61.6	17.6013	13.599	11.9987	16.3988	28.3996	33.2005	30.4007	16.3988	14.7985	15.6002	13.599	16.001	19.1986	9.59976	16.7996	23.9995	16.3988	26.7993	16.001	15.1993	10.4014	15.1993	12.3995	20.4011	41.199	18.3999	15.6002	17.9991	18.3999	21.6005	41.199	12.8004	11.2001	16.7996	11.6009	13.599	16.7996	11.6009	16.7996	9.59976	4.0002	14.4007	18.8008	16.3988	50.8009	13.9999	17.9991	21.1997	20.0002
62.7	17.6013	13.599	11.9987	16.3988	28.3996	32.001	30.4007	16.3988	14.7985	15.6002	13.599	16.001	19.1986	9.59976	16.7996	23.9995	16.3988	26.7993	16.001	15.1993	10.4014	15.1993	12.3995	20.4011	41.199	18.3999	15.6002	17.9991	18.3999	21.6005	41.199	12.8004	11.2001	16.7996	11.6009	13.599	16.7996	11.6009	15.1993	9.59976	4.0002	14.4007	18.8008	16.3988	50.8009	13.9999	17.9991	21.1997	20.0002
63.8	17.6013	13.599	11.9987	16.3988	28.3996	32.001	30.4007	16.3988	14.7985	15.6002	13.599	16.001	19.1986	9.59976	16.7996	23.9995	16.3988	26.7993	16.001	15.1993	10.4014	22.8	12.3995	20.4011	41.199	18.3999	15.6002	17.9991	18.3999	21.6005	41.199	12.8004	11.2001	16.7996	11.6009	13.9999	16.7996	11.6009	15.1993	9.59976	4.0002	14.4007	18.8008	16.3988	50.8009	13.9999	17.9991	21.1997	20.0002
64.9	15.1993	13.599	11.9987	16.3988	28.3996	32.001	30.4007	16.3988	14.7985	15.6002	13.599	16.001	19.1986	9.59976	16.7996	23.9995	10.7992	26.7993	16.001	15.1993	10.4014	22.8	12.3995	20.4011	41.199	18.3999	15.6002	17.9991	18.3999	21.6005	41.199	12.8004	11.2001	16.7996	11.6009	13.9999	16.7996	11.6009	15.1993	9.59976	4.0002	19.1986	18.8008	16.3988	49.2005	13.9999	17.9991	21.1997	20.0002
66	15.1993	13.599	11.9987	16.3988	28.3996	32.001	30.4007	16.3988	14.7985	15.6002	13.599	16.001	19.1986	9.59976	16.7996	23.9995	10.7992	26.7993	16.001	15.1993	10.4014	22.8	12.3995	20.4011	41.199	18.3999	15.6002	17.9991	18.3999	21.6005	41.199	12.8004	11.2001	16.7996	11.6009	13.9999	16.7996	11.6009	15.1993	9.59976	4.0002	19.1986	18.8008	16.3988	42.3985	13.9999	17.9991	21.1997	20.0002
67.1	15.1993	13.599	48.3989	16.3988	28.3996	32.001	30.4007	16.3988	14.7985	15.6002	13.599	16.001	19.1986	9.59976	16.7996	23.9995	10.7992	26.7993	16.001	15.1993	10.4014	22.8	12.3995	20.4011	41.199	18.3999	15.6002	17.9991	18.3999	21.6005	41.199	12.8004	11.2001	16.7996	11.6009	13.9999	16.7996	11.6009	15.1993	9.59976	4.0002	26.4015	18.8008	16.3988	42.3985	13.9999	17.9991	21.1997	20.0002
68.2	15.1993	13.599	48.3989	16.3988	28.3996	32.001	30.4007	16.3988	14.7985	15.6002	13.599	16.001	19.1986	9.59976	16.7996	23.9995	5.60051	26.7993	16.001	15.1993	10.4014	22.8	12.3995	20.4011	41.199	18.3999	15.6002	17.9991	18.3999	21.6005	41.199	12.8004	11.2001	16.7996	11.6009	13.9999	16.7996	11.6009	15.1993	9.59976	4.0002	26.4015	18.8008	16.3988	42.3985	13.9999	17.9991	21.1997	20.0002
69.3	15.1993	13.599	48.3989	16.3988	28.3996	32.001	30.4007	16.3988	14.7985	15.6002	13.599	16.001	19.1986	9.59976	16.7996	23.9995	5.60051	26.7993	16.001	15.1993	10.4014	22.8	12.3995	20.4011	41.199	18.3999	15.6002	17.9991	18.3999	21.6005	41.199	12.8004	11.2001	16.7996	11.6009	13.9999	16.7996	11.6009	15.1993	9.59976	4.0002	26.4015	18.8008	16.3988	42.3985	13.9999	17.9991	21.1997	20.0002
70.4	15.1993	13.599	11.9987	16.3988	28.3996	32.001	30.4007	16.3988	14.7985	15.6002	13.599	16.001	19.1986	9.59976	16.7996	23.9995	5.60051	26.7993	16.001	15.1993	10.4014	22.8	12.3995	20.4011	41.199	18.3999	15.6002	17.9991	18.3999	21.6005	41.199	6.39914	11.2001	31.6002	11.6009	13.9999	16.7996	11.6009	15.1993	9.59976	4.0002	26.4015	18.8008	16.3988	42.3985	13.9999	17.9991	21.1997	20.0002
71.5	15.1993	13.599	11.9987	16.3988	28.3996	32.001	30.4007	16.3988	14.7985	15.6002	13.599	16.001	19.1986	9.59976	16.7996	23.9995	5.60051	26.7993	16.001	15.1993	10.4014	22.8	12.3995	20.4011	41.199	18.3999	15.6002	17.9991	18.3999	21.6005	41.199	6.39914	11.2001	31.6002	11.6009	13.9999	16.7996	11.6009	15.1993	9.59976	4.0002	26.4015	18.8008	16.3988	42.3985	13.9999	17.9991	21.1997	20.0002
72.6	15.1993	13.599	11.9987	16.3988	28.3996	32.001	30.4007	16.3988	14.7985	15.6002	13.599	16.001	19.1986	9.59976	16.7996	23.9995	5.60051	26.7993	16.001	15.1993	10.4014	22.8	12.3995	20.4011	41.199	18.3999	15.6002	17.9991	18.3999	21.6005	16.001	6.39914	11.2001	31.6002	11.6009	13.9999	16.7996	11.6009	15.1993	9.59976	4.0002	26.4015	18.8008	16.3988	50.8009	13.9999	17.9991	21.1997	20.0002
73.7	17.6013	13.599	11.9987	16.3988	28.3996	61.2013	30.4007	16.3988	13.2012	15.6002	13.599	16.001	19.1986	9.59976	16.7996	23.9995	5.60051	26.7993	16.001	15.1993	10.4014	22.8	12.3995	20.4011	41.199	18.3999	15.6002	17.9991	18.3999	21.6005	16.001	6.39914	11.2001	31.6002	11.6009	13.9999	16.7996	11.6009	15.1993	9.59976	4.0002	26.4015	18.8008	16.3988	50.8009	13.9999	17.9991	21.1997	20.0002
74.8	19.1986	13.599	11.9987	16.3988	28.8004	61.2013	30.4007	16.3988	13.2012	15.6002	13.599	16.001	19.1986	9.59976	16.7996	23.9995	5.60051	26.7993	16.001	15.1993	10.4014	22.8	12.3995	20.4011	41.199	18.3999	15.6002	17.9991	18.3999	21.6005	16.001	6.39914	11.2001	31.6002	11.6009	13.9999	16.7996	11.6009	15.1993	9.59976	4.0002	26.4015	18.8008	16.3988	50.8009	13.9999	17.9991	21.1997	20.0002
75.9	19.1986	13.599	11.9987	16.3988	28.8004	61.2013	30.4007	16.3988	13.2012	15.6002	13.599	16.001	19.1986	9.59976	16.7996	19.1986	4.79883	26.7993	16.001	15.1993	10.4014	22.8	12.3995	18.3999	41.199	18.3999	15.6002	17.9991	18.3999	21.6005	16.001	6.39914	11.2001	31.6002	11.6009	13.9999	16.7996	11.6009	15.1993	9.59976	4.0002	13.9999	18.8008	16.3988	50.8009	13.9999	17.9991	21.1997	20.0002
77	19.1986	13.599	46.4008	16.3988	28.8004	36.0003	30.4007	16.3988	13.2012	15.6002	13.599	16.001	19.1986	9.59976	16.7996	19.1986	4.79883	26.7993	16.001	15.1993	10.4014	22.8	12.3995	18.3999	41.199	18.3999	15.6002	17.9991	18.3999	21.6005	16.001	6.39914	11.2001	31.6002	11.6009	13.9999	16.7996	11.6009	15.1993	9.59976	4.0002	13.9999	18.8008	16.3988	7.20082	13.9999	17.9991	21.1997	20.0002
78.1	19.1986	13.599	46.4008	16.3988	29.2013	36.0003	15.1993	16.3988	13.2012	15.6002	13.599	16.001	19.1986	9.59976	16.7996	19.1986	4.79883	26.7993	16.001	15.1993	10.4014	22.8	12.3995	18.3999	41.199	18.3999	15.6002	17.9991	18.3999	21.6005	16.001	6.39914	11.2001	31.6002	11.6009	13.9999	16.7996	11.6009	15.1993	9.59976	4.0002	13.9999	18.8008	16.3988	7.20082	13.9999	17.9991	21.1997	20.0002
79.2	15.1993	13.599	46.4008	16.3988	29.2013	36.0003	15.1993	16.3988	13.2012	15.6002	13.599	16.001	19.1986	9.59976	16.7996	19.1986	4.79883	26.7993	16.001	15.1993	10.4014	22.8	12.3995	18.3999	41.199	18.3999	15.6002	17.9991	18.3999	21.6005	16.001	6.39914	11.2001	31.6002	11.6009	13.9999	16.7996	11.6009	15.1993	9.59976	4.0002	13.9999	18.8008	16.3988	7.20082	13.9999	17.9991	21.1997	20.0002
80.3	15.1993	44.3996	46.4008	16.3988	29.2013	36.0003	15.1993	16.3988	13.2012	15.6002	13.599	16.001	19.1986	9.59976	21.6005	19.1986	4.79883	26.7993	16.001	15.1993	10.4014	22.8	12.3995	18.3999	41.199	18.3999	15.6002	17.9991	18.3999	21.6005	16.001	6.39914	11.2001	31.6002	11.6009	13.9999	16.7996	11.6009	15.1993	9.59976	4.0002	31.6002	18.8008	16.3988	7.20082	13.9999	17.9991	21.1997	20.0002
81.4	15.1993	44.3996	46.4008	16.3988	29.2013	36.0003	15.1993	16.3988	13.2012	15.6002	13.599	16.001	19.1986	9.59976	33.2005	19.1986	4.79883	26.7993	16.001	15.1993	10.4014	22.8	12.3995	18.3999	48.7997	18.3999	15.6002	17.9991	18.3999	21.6005	16.001	6.39914	11.2001	31.6002	11.6009	13.9999	16.7996	11.6009	15.1993	9.59976	4.0002	31.6002	18.8008	16.3988	7.20082	13.9999	17.9991	21.1997	20.0002
82.5	15.1993	44.3996	46.4008	29.9999	29.2013	70.8002	15.1993	16.3988	33.2005	15.6002	13.599	16.001	19.1986	9.59976	33.2005	19.1986	4.79883	26.7993	16.001	15.1993	10.4014	22.8	12.3995	18.3999	48.7997	18.3999	15.6002	17.9991	18.3999	21.6005	16.001	12.8004	11.2001	31.6002	11.6009	13.9999	16.7996	11.6009	15.1993	9.59976	4.0002	31.6002	18.8008	16.3988	49.2005	13.9999	17.9991	21.1997	20.0002
83.6	15.1993	44.3996	49.9992	29.9999	29.2013	70.8002	15.1993	16.3988	33.2005	15.6002	13.599	16.001	19.1986	9.59976	33.2005	19.1986	4.79883	26.7993	16.001	15.1993	10.4014	22.8	12.3995	18.3999	48.7997	18.3999	12.3995	17.9991	18.3999	21.6005	29.9999	12.8004	11.2001	31.6002	11.6009	13.9999	16.7996	11.6009	15.1993	9.59976	4.0002	31.6002	18.8008	16.3988	49.2005	13.9999	17.9991	21.1997	20.0002
84.7	15.1993	44.3996	49.9992	29.9999	29.2013	70.8002	15.1993	16.3988	57.1991	15.6002	13.599	16.001	19.1986	9.59976	33.2005	19.1986	4.79883	26.7993	16.001	15.1993	10.4014	22.8	12.3995	18.3999	48.7997	18.3999	12.3995	17.9991	18.3999	21.6005	29.9999	12.8004	11.2001	31.6002	11.6009	13.9999	16.7996	11.6009	15.1993	9.59976	4.0002	31.6002	18.8008	16.3988	49.2005	13.9999	17.9991	21.1997	20.0002
85.8	15.1993	44.3996	49.9992	29.9999	29.2013	70.8002	15.1993	16.3988	57.1991	15.6002	13.599	16.001	19.1986	9.59976	33.2005	25.199	4.79883	26.7993	16.001	15.1993	10.4014	22.8	12.3995	18.3999	48.7997	18.3999	12.3995	17.9991	18.3999	21.6005	29.9999	12.8004	11.2001	31.6002	11.6009	13.9999	16.7996	11.6009	15.1993	9.59976	4.0002	31.6002	18.8008	16.3988	49.2005	13.9999	17.9991	21.1997	19.1986
86.9	15.1993	44.3996	49.9992	29.9999	29.2013	70.8002	15.1993	16.3988	57.1991	15.6002	13.599	16.001	19.1986	9.59976	16.7996	25.199	4.79883	26.7993	16.001	15.1993	10.4014	22.8	12.3995	18.3999	48.7997	18.3999	12.3995	17.9991	18.3999	21.6005	29.9999	12.8004	11.2001	31.6002	11.6009	13.9999	16.7996	11.6009	15.1993	9.59976	4.0002	31.6002	18.8008	16.3988	49.2005	13.9999	17.9991	21.1997	19.1986
88	19.1986	44.3996	49.9992	29.9999	29.2013	70.8002	15.1993	16.3988	57.1991	15.6002	13.599	16.001	19.1986	9.59976	16.3988	25.199	4.79883	26.7993	16.001	15.1993	10.4014	22.8	12.3995	18.3999	48.7997	18.3999	43.601	17.9991	18.3999	21.6005	29.9999	12.8004	11.2001	31.6002	11.6009	13.9999	16.7996	11.6009	15.1993	9.59976	4.0002	36.4011	18.8008	16.3988	49.2005	13.9999	17.9991	21.1997	19.1986
89.1	19.1986	44.3996	49.9992	29.9999	28.3996	70.8002	15.1993	16.3988	57.1991	15.6002	13.599	16.001	19.1986	9.59976	16.3988	25.199	4.79883	26.7993	16.001	15.1993	10.4014	22.8	12.3995	18.3999	48.7997	18.3999	43.601	17.9991	18.3999	21.6005	29.9999	12.8004	11.2001	31.6002	11.6009	13.9999	16.7996	11.6009	15.1993	9.59976	4.0002	36.4011	18.8008	16.3988	49.2005	13.9999	17.9991	21.1997	19.1986
90.2	19.1986	44.3996	49.9992	29.9999	28.3996	70.8002	15.1993	16.3988	57.1991	15.6002	28.8004	16.001	19.1986	9.59976	16.3988	25.199	4.79883	26.7993	16.001	15.1993	10.4014	22.8	12.3995	18.3999	48.7997	18.3999	43.601	17.9991	18.3999	21.6005	29.9999	12.8004	11.2001	31.6002	11.6009	13.9999	16.7996	11.6009	15.1993	9.59976	4.0002	36.4011	18.8008	16.3988	49.2005	13.9999	17.9991	21.1997	19.1986
91.3	19.1986	44.3996	49.9992	29.9999	28.3996	70.8002	15.1993	16.3988	57.1991	15.6002	28.8004	16.001	19.1986	9.59976	16.3988	25.199	4.79883	26.7993	16.001	15.1993	10.4014	22.8	12.3995	18.3999	48.7997	18.3999	43.601	17.9991	18.3999	21.6005	29.9999	11.6009	11.2001	31.6002	11.2001	13.9999	16.7996	11.6009	15.1993	9.59976	4.0002	36.4011	18.8008	16.3988	49.2005	13.9999	17.9991	21.1997	19.1986
92.4	19.1986	44.3996	46.4008	29.9999	28.3996	32.001	15.1993	16.3988	57.1991	15.6002	28.8004	16.001	19.1986	9.59976	16.3988	25.199	4.79883	26.7993	16.001	15.1993	10.4014	22.8	12.3995	18.3999	48.7997	18.3999	43.601	17.9991	18.3999	21.6005	29.9999	11.6009	30.4007	31.6002	11.2001	13.9999	16.7996	11.6009	15.1993	9.59976	4.0002	36.4011	18.8008	16.3988	49.2005	13.9999	17.9991	21.1997	19.1986
93.5	15.1993	44.3996	46.4008	29.9999	28.3996	32.001	15.1993	16.3988	57.1991	15.6002	28.8004	30.4007	19.1986	9.59976	16.3988	25.199	4.79883	26.7993	16.001	15.1993	10.4014	22.8	23.9995	18.3999	48.7997	18.3999	43.601	17.9991	18.3999	21.6005	29.9999	11.6009	30.4007	31.6002	11.2001	13.9999	16.7996	11.6009	15.1993	9.59976	29.2013	37.6006	18.8008	16.3988	49.2005	13.9999	17.9991	21.1997	19.1986
94.6	15.1993	44.3996	46.4008	29.9999	28.3996	32.001	15.1993	16.3988	61.5992	15.6002	28.8004	30.4007	19.1986	9.59976	16.3988	25.199	4.79883	26.7993	16.001	15.1993	10.4014	22.8	23.9995	18.3999	48.7997	18.3999	43.601	17.9991	18.3999	21.6005	29.9999	41.199	30.4007	31.6002	11.2001	13.9999	16.7996	11.6009	15.1993	9.59976	29.2013	37.6006	18.8008	16.3988	49.2005	13.9999	17.9991	21.1997	19.1986
95.7	15.1993	44.3996	46.4008	29.9999	28.3996	61.2013	15.1993	16.3988	61.5992	15.6002	28.8004	30.4007	19.1986	9.59976	16.3988	25.199	4.79883	26.7993	16.001	15.1993	10.4014	22.8	23.9995	18.3999	48.7997	18.3999	43.601	17.9991	18.3999	21.6005	29.9999	41.199	30.4007	31.6002	11.2001	13.9999	16.7996	11.6009	15.1993	9.59976	29.2013	37.6006	18.8008	16.3988	49.2005	13.9999	17.9991	21.1997	19.1986
96.8	19.1986	44.3996	46.4008	29.9999	28.3996	61.2013	15.1993	16.3988	61.5992	15.6002	28.8004	30.4007	19.1986	9.59976	28.8004	25.199	33.6013	26.7993	16.001	15.1993	10.4014	22.8	23.9995	57.1991	48.7997	18.3999	43.601	17.9991	18.3999	21.6005	29.9999	41.199	30.4007	31.6002	11.2001	13.9999	16.7996	11.6009	15.1993	9.59976	29.2013	37.6006	18.8008	16.3988	49.2005	13.9999	17.2005	21.1997	19.1986
97.9	19.1986	44.3996	46.4008	29.9999	28.3996	61.2013	15.1993	16.3988	61.5992	15.6002	28.8004	30.4007	35.5994	9.59976	28.8004	25.199	33.6013	26.7993	16.001	15.1993	7.99945	22.8	23.9995	57.1991	48.7997	18.3999	43.601	17.9991	18.3999	21.6005	29.9999	41.199	30.4007	31.6002	11.2001	13.9999	16.7996	11.6009	15.1993	9.59976	29.2013	37.6006	18.8008	16.3988	49.2005	13.9999	17.2005	21.1997	19.1986
99	19.1986	44.3996	46.4008	29.9999	28.3996	61.2013	15.1993	16.3988	61.5992	15.6002	28.8004	30.4007	35.5994	9.59976	28.8004	25.199	33.6013	26.7993	16.001	15.1993	7.99945	22.8	23.9995	57.1991	48.7997	18.3999	43.601	17.9991	20.4011	21.6005	29.9999	41.199	30.4007	31.6002	11.2001	13.9999	16.7996	11.6009	15.1993	9.59976	29.2013	37.6006	18.8008	16.3988	49.2005	13.9999	17.2005	21.1997	19.1986
100.1	19.1986	44.3996	46.4008	29.9999	28.3996	61.2013	15.1993	16.3988	11.9987	15.6002	28.8004	30.4007	35.5994	9.59976	38.0014	25.199	33.6013	26.7993	16.001	15.1993	7.99945	22.8	23.9995	57.1991	48.7997	18.3999	43.601	17.9991	20.4011	21.6005	29.9999	41.199	30.4007	31.6002	11.6009	13.9999	16.7996	11.6009	15.1993	9.59976	29.2013	37.6006	18.8008	16.3988	49.2005	13.9999	17.2005	21.1997	19.1986
101.2	19.1986	46.4008	46.4008	29.9999	28.3996	61.2013	15.1993	16.3988	11.9987	15.6002	28.8004	30.4007	35.5994	9.59976	38.0014	27.2001	33.6013	26.7993	16.001	15.1993	7.99945	22.8	23.9995	57.1991	48.7997	21.1997	43.601	17.9991	20.4011	21.6005	29.9999	41.199	30.4007	31.6002	11.6009	13.9999	16.7996	11.6009	15.1993	9.59976	29.2013	37.6006	18.8008	16.3988	49.2005	13.9999	17.9991	21.1997	19.1986
102.3	19.1986	46.4008	46.4008	29.9999	28.3996	32.001	15.1993	16.3988	11.9987	15.6002	28.8004	30.4007	35.5994	9.59976	38.0014	27.2001	27.601	26.7993	16.001	15.1993	7.99945	22.8	23.9995	57.1991	48.7997	21.1997	43.601	17.9991	20.4011	21.6005	29.9999	41.199	30.4007	31.6002	11.6009	13.9999	16.7996	11.6009	15.1993	9.59976	29.2013	37.6006	18.8008	16.3988	49.2005	13.9999	17.9991	21.1997	19.1986
103.4	19.1986	46.4008	46.4008	29.9999	28.3996	32.001	15.1993	16.3988	11.9987	15.6002	28.8004	30.4007	35.5994	9.59976	38.0014	27.2001	27.601	26.7993	16.001	15.1993	7.99945	22.8	23.9995	57.1991	48.7997	21.1997	43.601	17.9991	20.4011	21.6005	29.9999	41.199	30.4007	31.6002	11.6009	13.9999	16.7996	11.6009	15.1993	9.59976	29.2013	37.6006	18.8008	16.3988	49.2005	13.9999	17.9991	21.1997	19.1986
104.5	19.1986	46.4008	46.4008	29.9999	28.3996	32.001	15.1993	16.3988	11.9987	15.6002	28.8004	30.4007	35.5994	9.59976	38.0014	27.2001	27.601	26.7993	16.001	15.1993	7.99945	22.8	23.9995	57.1991	48.7997	21.1997	43.601	17.9991	20.4011	21.6005	29.9999	41.199	30.4007	31.6002	11.6009	13.599	16.7996	11.6009	15.1993	9.59976	29.2013	37.6006	18.8008	17.6013	49.2005	13.9999	17.9991	21.1997	19.1986
105.6	19.1986	44.3996	46.4008	29.9999	28.3996	32.001	15.1993	16.3988	11.9987	15.6002	28.8004	30.4007	35.5994	9.59976	38.0014	10.4014	27.601	26.7993	16.001	26.0006	7.99945	22.8	23.9995	57.1991	48.7997	21.1997	43.601	17.9991	20.4011	21.6005	29.9999	41.199	30.4007	31.6002	11.6009	13.599	16.7996	11.6009	15.1993	9.59976	29.2013	37.6006	18.8008	17.6013	50.8009	13.9999	17.9991	21.1997	19.1986
106.7	19.1986	44.3996	46.4008	29.9999	28.3996	70.8002	15.1993	16.3988	61.5992	15.6002	28.8004	30.4007	35.5994	9.59976	38.0014	10.4014	38.3992	26.7993	16.001	26.0006	7.99945	22.8	23.9995	57.1991	48.7997	21.1997	43.601	17.9991	20.4011	21.6005	29.9999	41.199	30.4007	31.6002	11.6009	13.599	16.7996	11.6009	15.1993	9.59976	32.7997	37.6006	18.8008	17.6013	50.8009	13.9999	17.9991	21.1997	19.1986
107.8	19.1986	44.3996	46.4008	29.9999	28.3996	70.8002	15.1993	16.3988	61.5992	15.6002	28.8004	30.4007	35.5994	9.59976	38.0014	10.4014	38.3992	26.7993	16.001	26.0006	7.99945	22.8	23.9995	57.1991	48.7997	21.1997	43.601	17.9991	20.4011	21.6005	29.9999	41.199	30.4007	31.6002	11.6009	13.599	16.7996	11.6009	15.1993	9.59976	32.7997	37.6006	18.8008	17.6013	50.8009	13.9999	17.9991	21.1997	19.1986
108.9	19.1986	44.3996	46.4008	29.9999	28.3996	70.8002	15.1993	16.3988	61.5992	15.6002	28.8004	30.4007	35.5994	9.59976	38.0014	10.4014	38.3992	26.7993	16.001	26.0006	18.3999	22.8	23.9995	57.1991	48.7997	21.1997	43.601	17.9991	20.4011	21.6005	29.9999	41.199	30.4007	31.6002	11.6009	13.599	16.7996	11.6009	15.1993	9.59976	32.7997	37.6006	18.8008	17.6013	50.8009	13.9999	17.9991	21.1997	19.1986
110	19.1986	44.3996	46.4008	29.9999	28.3996	70.8002	30.4007	16.3988	61.5992	15.6002	28.8004	30.4007	35.5994	9.59976	38.0014	25.199	38.3992	26.7993	16.001	26.0006	18.3999	22.8	23.9995	57.1991	48.7997	21.1997	43.601	17.9991	20.4011	21.6005	29.9999	41.199	30.4007	31.6002	11.6009	13.599	16.7996	11.6009	15.1993	9.59976	32.7997	37.6006	18.8008	17.6013	49.2005	13.9999	17.9991	21.1997	19.1986
111.1	19.1986	44.3996	46.4008	29.9999	28.3996	70.8002	30.4007	16.3988	61.5992	15.6002	28.8004	30.4007	35.5994	9.59976	38.0014	25.199	38.3992	26.7993	16.001	26.0006	18.3999	22.8	23.9995	57.1991	48.7997	21.1997	43.601	17.9991	20.4011	21.6005	29.9999	41.199	30.4007	31.6002	11.6009	13.599	16.7996	11.6009	15.1993	9.59976	32.7997	37.6006	18.8008	17.6013	49.2005	13.9999	17.9991	21.1997	19.1986
112.2	19.1986	44.3996	46.4008	29.9999	28.3996	70.8002	30.4007	16.3988	61.5992	15.6002	28.8004	30.4007	35.5994	9.59976	38.0014	25.199	38.3992	26.7993	16.001	26.0006	18.3999	22.8	23.9995	57.1991	48.7997	21.1997	19.1986	17.9991	20.4011	21.6005	29.9999	41.199	30.4007	31.6002	11.6009	13.599	16.7996	11.6009	15.1993	9.59976	32.7997	37.6006	18.8008	17.6013	49.2005	13.9999	17.9991	21.1997	19.1986
113.3	19.1986	44.3996	46.4008	29.9999	28.3996	70.8002	30.4007	16.3988	61.5992	15.6002	28.8004	30.4007	35.5994	9.59976	38.0014	25.199	38.3992	26.7993	16.001	26.0006	18.3999	22.8	23.9995	57.1991	48.7997	21.1997	19.1986	17.9991	18.3999	21.6005	29.9999	41.199	30.4007	31.6002	11.6009	13.599	16.7996	11.6009	15.1993	9.59976	32.7997	37.6006	18.8008	17.6013	49.2005	13.9999	17.9991	21.1997	19.1986
114.4	19.1986	44.3996	46.4008	29.9999	28.3996	70.8002	30.4007	16.3988	61.5992	15.6002	28.8004	30.4007	35.5994	9.59976	38.0014	25.199	38.3992	26.7993	16.001	26.0006	18.3999	22.8	23.9995	57.1991	48.7997	21.1997	19.1986	17.9991	18.3999	21.6005	41.199	41.199	30.4007	31.6002	11.6009	13.599	16.7996	11.6009	15.1993	9.59976	32.7997	37.6006	18.8008	17.2005	49.2005	13.9999	17.9991	21.1997	19.1986
115.5	19.1986	44.3996	46.4008	29.9999	28.3996	70.8002	30.4007	16.3988	61.5992	15.6002	28.8004	30.4007	35.5994	9.59976	14.7985	25.199	38.3992	26.7993	16.001	26.0006	18.3999	15.1993	23.9995	57.1991	48.7997	21.1997	19.1986	17.9991	18.3999	21.6005	41.199	41.199	30.4007	31.6002	11.6009	13.599	16.7996	11.6009	15.1993	9.59976	32.7997	37.6006	18.8008	17.2005	49.2005	13.9999	17.9991	21.1997	19.1986
116.6	19.1986	44.3996	46.4008	29.9999	28.3996	70.8002	30.4007	16.3988	61.5992	15.6002	28.8004	30.4007	35.5994	9.59976	14.7985	25.199	38.3992	26.7993	16.001	26.0006	18.3999	15.1993	23.9995	57.1991	48.7997	21.1997	19.1986	17.9991	18.3999	21.6005	41.199	41.199	30.4007	31.6002	27.601	13.599	16.7996	11.6009	15.1993	9.59976	32.7997	37.6006	18.8008	16.3988	49.2005	13.9999	17.9991	21.1997	19.1986
117.7	19.1986	44.3996	46.4008	29.9999	28.3996	70.8002	30.4007	16.3988	61.5992	15.6002	28.8004	30.4007	35.5994	9.59976	14.7985	25.199	38.3992	26.7993	16.001	26.0006	18.3999	15.1993	23.9995	57.1991	45.9999	18.3999	19.1986	17.9991	18.3999	21.6005	41.199	41.199	30.4007	31.6002	27.601	13.599	16.7996	11.6009	16.7996	9.59976	32.7997	37.6006	18.8008	16.3988	49.2005	13.9999	17.9991	21.1997	19.1986
118.8	19.1986	44.3996	46.4008	29.9999	28.3996	70.8002	30.4007	16.3988	61.5992	12.3995	28.8004	30.4007	35.5994	9.59976	14.7985	25.199	38.3992	26.7993	16.001	26.0006	18.3999	15.1993	23.9995	57.1991	45.9999	18.3999	19.1986	17.9991	18.3999	21.6005	41.199	41.199	30.4007	31.6002	27.601	13.599	16.7996	11.6009	16.7996	9.59976	32.7997	36.4011	18.8008	16.3988	49.2005	13.9999	22.3992	21.1997	19.1986
119.9	19.1986	44.3996	46.4008	29.9999	28.3996	70.8002	30.4007	16.3988	61.5992	12.3995	28.8004	30.4007	35.5994	9.59976	14.7985	25.199	38.3992	26.7993	16.001	26.0006	18.3999	15.1993	23.9995	57.1991	45.9999	18.3999	19.1986	17.9991	18.3999	21.6005	31.1994	41.199	30.4007	31.6002	27.601	13.599	16.7996	11.6009	16.7996	9.59976	32.7997	36.4011	18.8008	16.3988	49.2005	13.9999	22.3992	21.1997	19.1986
121	19.1986	44.3996	46.4008	29.9999	28.3996	70.8002	30.4007	16.3988	61.5992	12.3995	28.8004	30.4007	35.5994	9.59976	14.7985	25.199	38.3992	26.7993	16.001	26.0006	18.3999	15.1993	23.9995	57.1991	45.9999	18.3999	19.1986	17.9991	18.3999	21.6005	31.1994	41.199	30.4007	31.6002	27.601	13.599	16.7996	11.6009	16.7996	9.59976	32.7997	36.4011	18.8008	16.3988	49.2005	13.9999	22.3992	21.1997	19.1986
122.1	19.1986	44.3996	46.4008	29.9999	28.3996	70.8002	30.4007	16.3988	57.1991	12.3995	28.8004	30.4007	35.5994	9.59976	14.7985	25.199	38.3992	26.7993	16.001	26.0006	18.3999	15.1993	23.9995	57.1991	45.9999	18.3999	19.1986	17.9991	18.3999	21.6005	31.1994	41.199	30.4007	31.6002	27.601	13.599	16.7996	11.6009	16.7996	9.59976	32.7997	36.4011	18.8008	16.3988	49.2005	13.9999	22.3992	21.1997	19.1986
123.2	19.1986	44.3996	46.4008	29.9999	28.3996	70.8002	18.3999	16.3988	57.1991	12.3995	28.8004	30.4007	35.5994	9.59976	14.7985	25.199	33.9992	26.7993	16.001	26.0006	18.3999	15.1993	23.9995	57.1991	45.9999	18.3999	19.1986	17.9991	18.3999	21.6005	31.1994	41.199	30.4007	31.6002	27.601	13.599	16.7996	11.6009	16.7996	9.59976	32.7997	36.4011	18.8008	16.3988	49.2005	13.9999	22.3992	21.1997	19.1986
124.3	19.1986	44.3996	46.4008	29.9999	28.3996	70.8002	18.3999	16.3988	57.1991	12.3995	28.8004	30.4007	35.5994	9.59976	14.7985	25.199	33.9992	26.7993	16.001	26.0006	18.3999	15.1993	23.9995	57.1991	45.9999	18.3999	19.1986	17.9991	18.3999	21.6005	31.1994	41.199	30.4007	31.6002	27.601	13.599	16.7996	11.6009	16.7996	9.59976	32.7997	36.4011	18.8008	16.3988	49.2005	13.9999	22.3992	21.1997	19.1986
125.4	19.1986	44.3996	46.4008	29.9999	28.3996	32.001	18.3999	16.3988	57.1991	12.3995	28.8004	30.4007	35.5994	47.6003	14.7985	27.2001	33.9992	26.7993	16.001	26.0006	18.3999	15.1993	23.9995	57.1991	45.9999	18.3999	19.1986	17.9991	18.3999	21.6005	31.1994	41.199	30.4007	31.6002	13.599	13.599	16.7996	11.6009	16.7996	32.001	32.7997	36.4011	18.8008	16.3988	49.2005	13.9999	22.3992	21.1997	19.1986
126.5	19.1986	44.3996	46.4008	29.9999	28.3996	32.001	18.3999	16.3988	57.1991	12.3995	28.8004	30.4007	35.5994	47.6003	14.7985	27.2001	33.9992	26.7993	16.001	26.0006	18.3999	15.1993	23.9995	19.5994	14.7985	18.3999	19.1986	17.9991	18.3999	21.6005	31.1994	41.199	30.4007	31.6002	13.599	13.599	16.7996	11.6009	16.7996	32.001	32.7997	36.4011	18.8008	16.3988	49.2005	13.9999	17.9991	21.1997	19.1986
127.6	19.1986	44.3996	46.4008	29.9999	28.3996	32.001	18.3999	16.3988	57.5999	12.3995	28.8004	30.4007	35.5994	47.6003	14.7985	27.2001	33.9992	26.7993	16.001	26.0006	18.3999	15.1993	23.9995	19.5994	14.7985	18.3999	19.1986	17.9991	18.3999	21.6005	31.1994	41.199	30.4007	31.6002	13.599	13.599	16.7996	11.6009	16.7996	32.001	32.7997	36.4011	18.8008	16.3988	49.2005	13.9999	17.9991	21.1997	19.1986
128.7	19.1986	44.3996	46.4008	29.9999	28.3996	32.001	18.3999	16.3988	57.5999	12.3995	28.8004	30.4007	35.5994	47.6003	14.7985	27.2001	7.20082	26.7993	16.001	26.0006	18.3999	15.1993	23.9995	19.5994	14.7985	18.3999	19.1986	17.9991	18.3999	21.6005	31.1994	41.199	30.4007	31.6002	13.599	13.599	16.7996	11.6009	16.7996	32.001	32.7997	36.4011	18.8008	16.3988	49.2005	13.9999	17.9991	21.1997	19.1986
129.8	19.1986	44.3996	46.4008	29.9999	28.3996	32.001	18.3999	16.3988	57.5999	12.3995	28.8004	30.4007	35.5994	47.6003	14.7985	27.2001	7.20082	26.7993	16.001	26.0006	18.3999	15.1993	23.9995	19.5994	14.7985	18.3999	19.1986	17.9991	18.3999	21.6005	31.1994	41.199	30.4007	31.6002	13.599	13.599	16.7996	11.6009	16.7996	32.001	32.7997	36.4011	18.8008	16.3988	49.2005	13.9999	17.9991	21.1997	19.1986
130.9	19.1986	44.3996	46.4008	29.9999	28.3996	70.8002	18.3999	16.3988	57.5999	12.3995	28.8004	30.4007	35.5994	47.6003	14.7985	27.2001	7.20082	26.7993	16.001	26.0006	18.3999	15.1993	23.9995	19.5994	14.7985	18.3999	43.601	17.9991	18.3999	21.6005	29.9999	41.199	30.4007	31.6002	13.599	13.599	16.7996	11.6009	16.7996	32.001	32.7997	36.4011	18.8008	16.3988	49.2005	13.9999	17.9991	21.1997	19.1986
132	19.1986	44.3996	46.4008	29.9999	29.2013	70.8002	18.3999	16.3988	57.5999	12.3995	28.8004	30.4007	35.5994	9.59976	14.7985	27.2001	7.20082	26.7993	16.001	26.0006	18.3999	15.1993	23.9995	19.5994	14.7985	23.2009	43.601	17.9991	18.3999	21.6005	29.9999	41.199	30.4007	31.6002	13.599	13.599	16.7996	11.6009	16.7996	8.80112	32.7997	36.4011	18.8008	16.3988	49.2005	13.9999	17.9991	21.1997	19.1986
133.1	19.1986	44.3996	46.4008	29.9999	29.2013	70.8002	18.3999	16.3988	57.5999	12.3995	28.8004	30.4007	35.5994	9.59976	14.7985	27.2001	38.3992	26.7993	16.001	26.0006	18.3999	15.1993	23.9995	19.5994	14.7985	23.2009	43.601	17.9991	18.3999	21.6005	29.9999	41.199	30.4007	31.6002	13.599	13.599	16.7996	11.6009	16.7996	8.80112	32.7997	36.4011	18.8008	16.3988	49.2005	13.9999	17.2005	21.1997	19.1986
134.2	19.1986	44.3996	49.9992	29.9999	29.2013	70.8002	18.3999	16.3988	57.5999	12.3995	28.8004	30.4007	35.5994	9.59976	14.7985	27.2001	38.3992	26.7993	16.001	26.0006	18.3999	15.1993	23.9995	19.5994	14.7985	23.2009	43.601	17.2005	18.3999	21.6005	29.9999	41.199	30.4007	31.6002	13.599	13.599	16.7996	11.6009	16.7996	8.80112	32.7997	36.4011	18.8008	16.3988	49.2005	13.9999	17.2005	21.1997	19.1986
135.3	19.1986	44.3996	49.9992	29.9999	29.2013	70.8002	18.3999	16.3988	61.5992	12.3995	28.8004	30.4007	35.5994	9.59976	14.7985	27.2001	38.3992	26.7993	16.001	26.0006	18.3999	15.1993	23.9995	19.5994	48.7997	23.2009	43.601	17.2005	18.3999	21.6005	29.9999	41.199	30.4007	31.6002	13.599	13.599	16.7996	11.6009	16.7996	8.80112	32.7997	36.4011	18.8008	16.3988	49.2005	13.9999	17.2005	21.1997	19.1986
136.4	19.1986	44.3996	49.9992	29.9999	29.2013	70.8002	18.3999	16.3988	61.5992	12.3995	28.8004	30.4007	35.5994	9.59976	14.7985	27.2001	38.3992	26.7993	16.001	26.0006	18.3999	15.1993	23.9995	19.5994	48.7997	23.2009	43.601	17.2005	18.3999	21.6005	29.9999	41.199	30.4007	31.6002	13.599	13.599	16.7996	11.6009	16.7996	8.80112	32.7997	36.4011	18.8008	16.3988	25.5998	13.9999	17.2005	21.1997	19.1986
137.5	19.1986	44.3996	49.9992	29.9999	29.2013	70.8002	18.3999	16.3988	61.5992	12.3995	28.8004	30.4007	35.5994	9.59976	14.7985	27.2001	38.3992	26.7993	16.001	26.0006	18.3999	15.1993	23.9995	19.5994	48.7997	23.2009	43.601	17.2005	18.3999	21.6005	29.9999	41.199	30.4007	31.6002	13.599	13.599	16.7996	11.6009	16.7996	8.80112	32.7997	36.4011	18.8008	16.3988	25.5998	13.9999	17.2005	21.1997	19.1986
138.6	19.1986	44.3996	49.9992	29.9999	29.2013	70.8002	18.3999	16.3988	61.5992	12.3995	28.8004	31.6002	35.5994	9.59976	14.7985	27.2001	38.3992	26.7993	16.001	26.0006	18.3999	15.1993	23.9995	19.5994	48.7997	23.2009	43.601	17.2005	18.3999	21.6005	29.9999	41.199	30.4007	31.6002	13.599	13.599	16.7996	11.6009	16.7996	8.80112	32.7997	36.4011	18.8008	16.3988	25.5998	13.9999	17.2005	21.1997	20.0002
139.7	19.1986	44.3996	49.9992	29.9999	29.2013	61.2013	18.3999	16.3988	61.5992	12.3995	28.8004	31.6002	35.5994	52.799	14.7985	27.2001	38.3992	26.7993	16.001	26.0006	18.3999	15.1993	23.9995	19.5994	48.7997	23.2009	42.0007	17.2005	18.3999	21.6005	31.1994	41.199	30.4007	31.6002	13.599	13.599	16.7996	11.6009	16.7996	8.80112	32.7997	36.4011	18.8008	16.3988	25.5998	13.9999	17.2005	21.1997	20.0002
140.8	19.1986	44.3996	49.9992	29.9999	29.2013	61.2013	18.3999	16.3988	61.5992	12.3995	28.8004	31.6002	35.5994	52.799	14.7985	27.2001	38.3992	26.7993	16.001	26.0006	18.3999	15.1993	23.9995	19.5994	48.7997	23.2009	42.0007	17.2005	18.3999	21.6005	31.1994	41.199	30.4007	31.6002	13.599	13.599	16.7996	11.6009	16.7996	8.80112	32.7997	37.6006	18.8008	16.3988	25.5998	13.9999	17.2005	21.1997	20.0002
141.9	33.2005	44.3996	49.9992	29.9999	29.2013	61.2013	18.3999	16.3988	61.5992	12.3995	28.8004	31.6002	35.5994	52.799	14.7985	27.2001	38.3992	26.7993	16.001	26.0006	18.3999	15.1993	23.9995	19.5994	48.7997	23.2009	42.0007	17.2005	18.3999	21.6005	31.1994	41.199	30.4007	31.6002	13.599	13.599	16.7996	11.6009	16.7996	8.80112	32.7997	37.6006	18.8008	16.3988	36.4011	13.9999	17.2005	21.1997	20.0002
143	33.2005	44.3996	49.9992	29.9999	29.2013	61.2013	18.3999	16.3988	61.5992	12.3995	28.8004	30.4007	35.5994	52.799	14.7985	27.2001	38.3992	26.7993	16.001	26.0006	18.3999	15.1993	23.9995	19.5994	48.7997	23.2009	42.0007	17.2005	18.3999	21.6005	31.1994	41.199	30.4007	31.6002	13.599	13.599	16.7996	11.6009	16.7996	8.80112	32.7997	37.6006	18.8008	16.3988	36.4011	13.9999	17.2005	21.1997	20.0002
144.1	33.2005	44.3996	49.9992	29.9999	29.2013	61.2013	18.3999	16.3988	61.5992	12.3995	28.8004	30.4007	35.5994	52.799	14.7985	27.2001	38.3992	26.7993	16.001	26.0006	18.3999	15.1993	23.9995	19.5994	48.7997	23.2009	42.0007	17.2005	18.3999	21.6005	31.1994	41.199	30.4007	31.6002	13.599	13.599	16.7996	11.6009	16.7996	8.80112	32.7997	28.3996	18.8008	16.3988	36.4011	13.9999	17.2005	21.1997	20.0002
145.2	33.2005	44.3996	49.9992	29.9999	29.2013	61.2013	18.3999	16.3988	61.5992	12.3995	28.8004	30.4007	35.5994	52.799	14.7985	25.199	38.3992	26.7993	16.001	26.0006	18.3999	15.1993	23.9995	19.5994	48.7997	23.2009	42.0007	17.2005	18.3999	21.6005	29.9999	41.199	30.4007	31.6002	13.599	13.599	16.7996	11.6009	16.7996	8.80112	39.5987	28.3996	18.8008	16.3988	7.20082	13.9999	17.2005	21.1997	20.0002
146.3	33.2005	44.3996	46.4008	29.9999	29.2013	72.4005	18.3999	16.3988	61.5992	15.6002	28.8004	30.4007	35.5994	52.799	14.7985	25.199	38.3992	26.7993	16.001	26.0006	18.3999	15.1993	23.9995	19.5994	48.7997	23.2009	42.0007	17.2005	18.3999	21.6005	29.9999	41.199	30.4007	16.7996	13.599	13.599	16.7996	11.6009	16.7996	8.80112	41.5999	28.3996	18.8008	16.3988	7.20082	13.9999	17.9991	21.1997	20.0002
147.4	33.2005	44.3996	46.4008	29.9999	29.2013	72.4005	18.3999	16.3988	66.4001	15.6002	28.8004	30.4007	35.5994	9.59976	14.7985	25.199	42.3985	26.7993	16.001	26.0006	18.3999	15.1993	23.9995	19.5994	48.7997	23.2009	42.0007	17.2005	18.3999	21.6005	29.9999	11.6009	30.4007	16.7996	13.599	13.599	16.7996	11.6009	16.7996	8.80112	41.5999	28.3996	18.8008	16.3988	7.20082	13.9999	17.9991	21.1997	20.0002
148.5	33.2005	44.3996	46.4008	29.9999	29.2013	72.4005	18.3999	16.3988	66.4001	15.6002	28.8004	30.4007	19.1986	9.59976	14.7985	25.199	42.3985	26.7993	16.001	26.0006	19.5994	15.1993	23.9995	19.5994	48.7997	23.2009	42.0007	17.2005	18.3999	21.6005	29.9999	11.6009	30.4007	16.7996	13.599	13.599	16.7996	11.6009	16.7996	8.80112	41.5999	28.3996	18.8008	16.3988	7.20082	13.9999	17.9991	21.1997	20.0002
149.6	16.001	44.3996	46.4008	29.9999	29.2013	72.4005	18.3999	16.3988	66.4001	15.6002	28.8004	30.4007	19.1986	9.59976	14.7985	25.199	42.3985	26.7993	16.001	26.0006	19.5994	15.1993	23.9995	19.5994	48.7997	23.2009	42.0007	17.2005	18.3999	21.6005	29.9999	11.6009	30.4007	16.7996	13.599	13.599	16.7996	11.6009	16.7996	8.80112	32.7997	28.3996	18.8008	16.3988	7.20082	13.9999	17.9991	21.1997	20.0002
150.7	16.001	44.3996	46.4008	29.9999	29.2013	70.8002	18.3999	16.3988	66.4001	15.6002	28.8004	30.4007	19.1986	9.59976	14.7985	25.199	42.3985	26.7993	16.001	26.0006	19.5994	15.1993	23.9995	19.5994	48.7997	23.2009	42.0007	17.2005	18.3999	21.6005	29.9999	11.6009	30.4007	16.7996	13.599	13.599	16.7996	11.6009	16.7996	8.80112	32.7997	37.6006	18.8008	16.3988	36.4011	13.9999	17.9991	21.1997	20.0002
151.8	16.001	44.3996	46.7986	29.9999	28.3996	70.8002	18.3999	16.3988	66.4001	15.6002	28.8004	30.4007	19.1986	9.59976	14.7985	25.199	42.3985	26.7993	16.001	26.0006	19.5994	15.1993	23.9995	19.5994	48.7997	23.2009	42.0007	17.2005	18.3999	21.6005	29.9999	11.6009	30.4007	16.7996	13.599	13.599	16.7996	11.6009	16.7996	8.80112	32.7997	37.6006	18.8008	16.3988	36.4011	13.9999	17.9991	21.1997	20.0002
152.9	16.001	44.3996	46.7986	29.9999	28.3996	70.8002	18.3999	16.3988	67.1987	15.6002	28.8004	30.4007	19.1986	9.59976	14.7985	25.199	42.3985	26.7993	16.001	26.0006	18.3999	15.1993	23.9995	19.5994	48.7997	23.2009	42.0007	17.2005	18.3999	21.6005	29.9999	11.6009	30.4007	16.7996	13.599	13.599	16.7996	11.6009	16.7996	8.80112	32.7997	37.6006	18.8008	16.3988	36.4011	13.9999	17.9991	21.1997	20.0002
154	16.001	44.3996	46.7986	29.9999	28.3996	70.8002	18.3999	16.3988	67.1987	15.6002	28.8004	30.4007	19.1986	9.59976	14.7985	25.199	42.3985	26.7993	16.001	26.0006	18.3999	15.1993	23.9995	19.5994	48.7997	23.2009	42.0007	17.2005	18.3999	21.6005	29.9999	11.6009	30.4007	16.7996	14.4007	13.599	16.7996	11.6009	16.7996	8.80112	32.7997	37.6006	18.8008	16.3988	36.4011	13.9999	17.9991	21.1997	20.0002
155.1	16.001	44.3996	49.9992	29.9999	28.3996	70.8002	18.3999	16.3988	67.1987	15.6002	28.8004	30.4007	19.1986	9.59976	14.7985	25.199	42.3985	26.7993	16.001	26.0006	18.3999	15.1993	23.9995	19.5994	48.7997	23.2009	42.0007	17.2005	18.3999	21.6005	29.9999	11.6009	30.4007	16.7996	14.4007	13.599	16.7996	11.6009	16.7996	8.80112	32.7997	37.6006	19.5994	16.3988	36.4011	13.9999	17.9991	21.1997	20.0002
156.2	15.1993	44.3996	49.9992	29.9999	28.3996	55.2009	18.3999	16.3988	67.1987	15.6002	28.8004	16.3988	19.1986	9.59976	14.7985	25.199	42.3985	26.7993	16.001	26.0006	18.3999	15.1993	23.9995	19.5994	48.7997	23.2009	42.0007	17.2005	18.3999	21.6005	29.9999	11.6009	30.4007	16.7996	14.4007	13.599	16.7996	11.6009	16.7996	8.80112	32.7997	37.6006	19.5994	16.3988	36.4011	13.9999	17.9991	21.1997	16.7996
157.3	15.1993	44.3996	49.9992	29.9999	28.3996	55.2009	18.3999	16.3988	67.1987	15.6002	28.8004	16.3988	19.1986	9.59976	14.7985	25.199	42.3985	26.7993	16.001	26.0006	18.3999	15.1993	23.9995	19.5994	48.7997	23.2009	42.0007	17.2005	18.3999	21.6005	29.9999	11.6009	30.4007	16.7996	14.4007	13.599	16.7996	11.6009	16.7996	8.80112	32.7997	37.6006	19.5994	16.3988	36.4011	13.9999	17.9991	21.1997	16.7996
158.4	15.1993	44.3996	49.9992	29.9999	28.3996	55.2009	18.3999	16.3988	67.1987	15.6002	28.8004	16.3988	19.1986	9.59976	14.7985	25.199	42.3985	26.7993	16.001	26.0006	19.5994	15.1993	23.9995	57.1991	45.9999	23.2009	42.0007	17.2005	18.3999	21.6005	29.9999	11.6009	30.4007	16.7996	14.4007	13.599	16.7996	11.6009	16.7996	8.80112	39.9995	37.6006	19.5994	16.3988	36.4011	13.9999	17.9991	21.1997	16.7996
159.5	15.1993	44.3996	46.7986	29.9999	28.3996	55.2009	18.3999	16.3988	67.1987	15.6002	28.8004	16.3988	19.1986	9.59976	14.7985	25.199	42.3985	26.7993	16.001	26.0006	19.5994	15.1993	23.2009	57.1991	45.9999	23.2009	42.0007	17.2005	18.3999	21.6005	29.9999	11.6009	30.4007	16.7996	13.599	13.599	16.7996	11.6009	16.7996	8.80112	39.9995	37.6006	19.5994	16.3988	32.001	13.9999	17.9991	21.1997	16.7996
160.6	15.1993	44.3996	46.7986	29.9999	28.3996	55.2009	18.3999	16.3988	67.1987	12.3995	28.8004	16.3988	19.1986	9.59976	14.7985	25.199	42.3985	26.7993	16.001	26.0006	19.5994	15.1993	23.2009	57.1991	45.9999	23.2009	20.0002	17.2005	18.3999	21.6005	29.9999	11.6009	30.4007	16.7996	13.599	13.599	16.7996	11.6009	16.7996	8.80112	39.9995	37.6006	19.5994	16.3988	32.001	13.9999	17.9991	21.1997	16.7996
bicarbonate
length (uM)	beat frequency DMSO
13.2	27.601	20.4011	20.4011	8.40029	10.4014	24.8012	18.3999	10.4014	9.19892	17.2005	5.19967	13.9999	16.7996	13.9999	9.19892	16.001	21.6005	11.6009	17.2005	14.7985	17.9991	21.1997	11.9987	17.9991	20.4011	13.2012	2.80073	11.6009	23.2009	20.4011	16.001	13.599	19.5994	17.2005	13.9999	16.3988	15.6002	10.7992	10.7992	11.2001	22.0014	16.7996	10.0006	6.79998	8.40029	24.8012	26.0006	16.7996	5.19967
14.3	27.601	20.4011	20.4011	8.40029	10.4014	24.8012	18.3999	10.4014	8.40029	17.2005	5.19967	13.9999	16.7996	12.3995	9.19892	16.001	21.6005	11.6009	17.2005	14.7985	17.9991	21.1997	11.9987	17.9991	20.4011	13.2012	9.59976	11.6009	23.2009	20.4011	16.001	13.599	19.5994	17.2005	13.9999	16.3988	15.6002	10.7992	10.7992	11.2001	22.0014	16.7996	10.0006	6.79998	8.40029	24.8012	26.0006	16.7996	5.19967
15.4	27.601	20.4011	20.4011	8.40029	10.4014	24.8012	18.3999	10.4014	8.40029	17.2005	5.19967	13.9999	16.7996	12.3995	9.19892	16.001	21.6005	11.9987	17.2005	14.7985	11.6009	21.1997	11.9987	17.9991	20.4011	13.2012	9.59976	11.6009	23.2009	20.4011	16.001	13.599	19.5994	17.2005	13.9999	16.3988	15.6002	10.7992	10.7992	11.2001	22.0014	16.7996	10.0006	8.40029	8.40029	24.8012	26.0006	16.7996	5.19967
16.5	27.601	20.4011	20.4011	8.40029	10.4014	24.8012	18.3999	16.7996	8.40029	17.2005	21.6005	13.9999	16.7996	12.3995	9.19892	16.001	21.6005	11.9987	17.2005	14.7985	11.6009	21.1997	11.9987	17.9991	20.4011	13.2012	9.59976	11.6009	23.2009	20.4011	16.001	13.599	19.5994	17.2005	13.9999	16.3988	15.6002	10.7992	10.7992	11.2001	22.0014	16.7996	10.0006	8.40029	8.40029	24.8012	26.0006	16.7996	5.19967
17.6	27.601	20.4011	20.4011	8.40029	10.4014	24.8012	18.3999	16.7996	8.40029	17.2005	21.6005	13.9999	16.7996	11.2001	9.19892	16.001	21.6005	11.9987	17.2005	14.7985	11.6009	21.1997	11.9987	17.9991	20.4011	13.2012	9.59976	11.6009	23.2009	20.4011	16.001	13.599	19.5994	17.2005	13.9999	16.3988	15.6002	10.7992	10.7992	11.2001	22.0014	16.7996	10.0006	8.40029	8.40029	24.8012	26.0006	16.7996	5.19967
18.7	27.601	20.4011	20.4011	8.40029	10.4014	24.8012	18.3999	16.7996	8.40029	17.2005	21.6005	13.9999	16.7996	11.2001	9.19892	16.001	21.6005	11.9987	17.2005	14.7985	11.6009	21.1997	11.9987	17.9991	19.5994	13.2012	9.59976	11.6009	23.2009	20.4011	16.001	13.599	19.5994	17.2005	13.9999	16.3988	15.6002	10.7992	14.7985	11.2001	22.0014	16.7996	10.0006	8.40029	8.40029	24.8012	26.0006	16.7996	5.19967
19.8	27.601	20.4011	20.4011	8.40029	10.4014	24.8012	18.3999	7.59861	8.40029	17.2005	21.6005	13.9999	16.7996	11.2001	9.19892	16.001	21.6005	11.6009	17.2005	14.7985	11.6009	21.1997	11.9987	17.9991	19.5994	13.2012	9.59976	11.6009	23.2009	20.4011	16.001	13.599	19.5994	17.2005	13.9999	16.3988	15.6002	10.7992	14.7985	11.2001	22.0014	16.7996	10.0006	8.40029	8.40029	24.8012	26.0006	16.7996	5.19967
20.9	27.601	20.4011	20.4011	8.40029	10.4014	24.8012	18.3999	7.59861	8.40029	17.2005	21.6005	13.9999	16.7996	11.2001	9.19892	16.001	24.8012	11.6009	18.3999	14.7985	11.6009	21.1997	16.001	17.9991	19.5994	13.2012	9.59976	11.6009	23.2009	20.4011	16.001	13.599	19.5994	17.2005	13.9999	16.3988	15.6002	10.7992	14.7985	11.2001	22.0014	16.7996	6.00134	8.40029	8.40029	24.8012	26.0006	16.7996	5.19967
22	27.601	20.4011	20.4011	8.40029	10.4014	24.8012	18.3999	7.59861	8.40029	17.2005	20.4011	13.9999	16.7996	11.2001	9.19892	16.001	24.8012	11.6009	18.3999	14.7985	11.6009	21.1997	16.001	17.9991	19.5994	13.2012	9.59976	11.6009	23.2009	20.4011	16.001	16.001	19.5994	17.2005	13.9999	16.3988	15.6002	10.7992	14.7985	11.2001	22.0014	15.1993	6.00134	8.40029	8.40029	24.8012	26.0006	16.7996	5.19967
23.1	27.601	20.4011	20.4011	8.40029	12.3995	24.8012	18.3999	7.59861	9.19892	17.2005	4.0002	13.9999	16.7996	11.2001	9.19892	16.001	24.8012	11.6009	18.3999	14.7985	11.6009	21.1997	25.199	17.9991	19.5994	13.2012	11.2001	11.6009	23.2009	20.4011	16.001	16.001	19.5994	17.2005	13.9999	16.3988	15.6002	10.7992	14.7985	11.2001	22.0014	15.1993	6.00134	8.40029	13.2012	24.8012	26.0006	16.7996	5.19967
24.2	27.601	21.1997	20.4011	8.40029	12.3995	24.8012	18.3999	7.59861	9.19892	17.2005	4.0002	13.9999	16.7996	12.3995	9.19892	16.001	24.8012	11.6009	18.3999	14.7985	11.6009	21.1997	25.199	17.9991	19.5994	13.2012	11.2001	11.6009	23.2009	20.4011	16.001	16.001	19.5994	17.2005	13.9999	16.3988	15.6002	10.7992	14.7985	11.2001	22.0014	15.1993	6.00134	8.40029	13.2012	24.8012	26.0006	16.7996	5.19967
25.3	27.601	21.1997	20.4011	8.40029	12.3995	24.8012	18.3999	7.59861	9.19892	17.2005	4.0002	13.9999	16.7996	12.3995	9.19892	16.001	24.8012	11.6009	18.3999	14.7985	17.9991	21.1997	25.199	17.9991	19.5994	13.2012	11.2001	11.6009	23.2009	17.6013	16.001	16.001	19.5994	17.2005	13.9999	14.4007	15.6002	10.7992	10.4014	11.2001	22.0014	15.6002	2.39989	8.40029	13.2012	24.8012	26.0006	16.7996	5.19967
26.4	27.601	21.1997	20.4011	8.40029	12.3995	24.8012	18.3999	7.59861	9.19892	17.2005	4.0002	13.9999	16.7996	12.3995	9.19892	16.001	24.8012	11.6009	13.599	14.7985	17.9991	21.1997	25.199	17.9991	19.5994	13.2012	11.2001	11.6009	25.5998	17.6013	16.001	16.001	19.5994	17.2005	13.9999	14.4007	15.6002	10.7992	10.4014	11.2001	22.0014	15.6002	2.39989	8.40029	13.2012	24.8012	26.0006	16.7996	5.19967
27.5	27.601	21.1997	20.4011	8.40029	12.3995	24.8012	18.3999	7.59861	9.19892	17.2005	4.0002	13.9999	16.7996	12.3995	9.19892	16.001	24.8012	11.6009	13.599	14.7985	17.9991	21.1997	25.199	17.9991	25.199	13.2012	11.2001	11.6009	25.5998	17.6013	16.001	16.001	19.5994	17.2005	13.9999	14.4007	15.6002	10.7992	10.4014	11.2001	22.0014	15.6002	2.39989	8.40029	13.2012	24.8012	26.0006	16.7996	5.19967
28.6	27.601	21.1997	20.4011	8.40029	12.3995	24.8012	18.3999	7.59861	9.19892	17.2005	4.0002	13.9999	16.7996	12.3995	9.19892	16.001	24.8012	11.6009	13.599	14.7985	17.9991	21.1997	25.199	17.9991	25.199	13.2012	11.2001	11.6009	25.5998	20.4011	16.001	16.001	19.5994	17.2005	13.9999	14.4007	15.6002	10.7992	10.4014	11.2001	22.0014	15.6002	2.39989	8.40029	13.2012	24.8012	26.0006	16.7996	5.19967
29.7	27.601	21.1997	20.4011	8.40029	12.3995	24.8012	18.3999	7.59861	9.19892	17.2005	4.0002	13.9999	16.7996	12.3995	9.19892	16.001	24.8012	11.6009	13.599	14.7985	38.8001	21.1997	25.199	17.9991	25.199	13.2012	11.2001	11.6009	25.5998	20.4011	16.001	16.001	19.5994	17.2005	13.9999	14.4007	15.6002	10.7992	10.4014	11.2001	22.0014	15.6002	16.7996	8.40029	13.2012	24.8012	26.0006	16.7996	5.19967
30.8	27.601	20.4011	17.6013	8.40029	10.4014	24.8012	18.3999	7.59861	9.19892	17.2005	4.0002	13.9999	16.7996	12.3995	9.19892	16.001	24.8012	11.6009	18.3999	14.7985	38.8001	21.1997	26.7993	17.9991	25.199	13.2012	11.2001	11.6009	25.5998	20.4011	16.001	16.001	19.5994	17.2005	13.9999	14.4007	15.6002	10.7992	10.4014	10.4014	22.0014	15.6002	16.7996	8.40029	13.2012	24.8012	25.5998	16.7996	5.19967
31.9	27.601	20.4011	17.6013	9.59976	10.4014	24.8012	18.3999	12.8004	9.19892	17.2005	4.0002	15.1993	17.6013	12.3995	9.19892	16.001	24.8012	11.6009	18.3999	14.7985	38.8001	21.1997	26.7993	17.9991	25.199	13.2012	11.2001	11.6009	25.5998	20.4011	16.001	16.001	19.5994	17.2005	13.9999	14.4007	15.6002	10.7992	10.4014	10.4014	22.0014	15.6002	16.7996	8.40029	13.2012	24.8012	25.5998	16.7996	5.19967
33	27.601	20.4011	17.6013	9.59976	10.4014	24.8012	18.3999	12.8004	9.19892	17.2005	4.0002	15.1993	17.6013	12.3995	9.19892	16.001	24.8012	11.6009	18.3999	14.7985	38.8001	21.1997	26.7993	17.9991	25.199	13.2012	11.2001	11.6009	23.2009	20.4011	16.001	16.001	21.1997	17.2005	13.9999	14.4007	15.6002	10.7992	10.4014	10.4014	22.0014	15.6002	16.7996	8.40029	13.2012	24.8012	25.5998	16.7996	5.19967
34.1	27.601	20.4011	17.6013	9.59976	10.4014	24.8012	18.3999	12.8004	9.19892	17.2005	4.0002	15.1993	17.6013	12.3995	9.19892	16.001	24.8012	11.6009	18.3999	14.7985	49.2005	21.1997	26.7993	17.9991	25.199	13.2012	11.2001	11.6009	23.2009	20.4011	16.001	16.001	21.1997	17.2005	13.9999	14.4007	15.6002	10.7992	10.4014	10.4014	22.0014	16.3988	16.7996	8.40029	11.9987	24.8012	25.5998	16.7996	5.19967
35.2	27.601	20.4011	17.6013	9.59976	10.4014	24.8012	17.6013	12.8004	9.19892	17.2005	4.0002	15.1993	17.6013	12.3995	9.19892	16.001	24.8012	11.6009	18.3999	14.7985	49.2005	21.1997	26.7993	17.9991	25.199	13.2012	11.2001	11.6009	23.2009	20.4011	16.001	16.001	21.1997	17.2005	13.9999	14.4007	15.6002	10.7992	10.4014	10.4014	22.0014	16.3988	16.7996	8.40029	11.9987	24.8012	25.5998	16.7996	5.19967
36.3	27.601	20.4011	17.6013	9.59976	10.4014	24.8012	17.6013	12.8004	9.19892	17.2005	4.0002	15.1993	17.6013	12.8004	9.19892	16.001	24.8012	11.6009	18.3999	14.7985	49.2005	21.1997	26.7993	17.9991	25.199	13.2012	11.2001	11.6009	23.2009	20.4011	13.9999	16.001	21.1997	17.2005	13.9999	14.4007	15.6002	10.7992	10.4014	10.4014	22.0014	16.3988	16.7996	8.40029	11.9987	24.8012	26.0006	16.7996	5.19967
37.4	29.2013	20.4011	17.6013	9.59976	10.4014	24.8012	17.6013	12.8004	9.19892	17.2005	4.0002	15.1993	17.6013	12.8004	9.19892	16.001	24.8012	11.6009	18.3999	14.7985	49.2005	21.1997	26.7993	17.9991	25.199	13.2012	11.2001	11.6009	23.2009	20.4011	13.9999	16.001	21.1997	17.2005	13.9999	12.3995	15.6002	10.7992	10.4014	10.4014	22.0014	16.3988	16.7996	8.40029	11.9987	24.8012	26.0006	16.7996	6.00134
38.5	29.2013	20.4011	17.6013	9.59976	10.4014	24.8012	17.6013	12.8004	9.19892	17.2005	4.0002	15.1993	17.6013	12.8004	9.19892	16.001	20.4011	11.6009	18.3999	14.7985	49.2005	21.1997	26.7993	17.9991	25.199	13.2012	11.2001	11.6009	23.2009	20.4011	13.9999	16.001	21.1997	17.2005	13.9999	12.3995	15.6002	10.7992	10.4014	10.4014	22.0014	16.3988	16.7996	8.40029	11.9987	24.8012	26.0006	16.7996	6.00134
39.6	29.2013	20.4011	17.6013	12.8004	10.4014	24.8012	14.4007	12.8004	9.19892	17.2005	4.0002	15.1993	17.6013	17.9991	9.19892	16.001	20.4011	11.6009	18.3999	14.7985	49.2005	21.1997	26.7993	17.9991	25.199	11.2001	11.2001	11.6009	23.2009	20.4011	13.9999	16.001	21.1997	17.2005	13.9999	12.3995	15.6002	10.7992	10.4014	10.4014	22.0014	16.3988	16.7996	8.40029	11.9987	24.8012	26.0006	16.7996	6.00134
40.7	29.2013	20.4011	18.3999	12.8004	12.3995	24.8012	14.4007	12.8004	9.19892	17.2005	4.0002	15.1993	17.6013	17.9991	9.19892	16.001	20.4011	11.6009	18.3999	14.7985	49.2005	21.1997	26.7993	17.9991	25.199	11.2001	11.2001	11.6009	23.2009	20.4011	13.9999	16.001	21.1997	17.2005	13.9999	12.3995	15.6002	10.7992	10.4014	10.4014	22.0014	16.3988	16.7996	8.40029	11.9987	24.8012	26.0006	16.7996	6.00134
41.8	29.2013	20.4011	18.3999	12.8004	12.3995	24.8012	14.4007	12.8004	9.19892	17.2005	4.0002	15.1993	17.6013	17.9991	9.19892	16.001	20.4011	11.6009	18.3999	15.6002	50.8009	21.1997	26.7993	17.9991	25.199	11.2001	11.2001	11.6009	23.2009	20.4011	13.9999	16.001	21.1997	17.2005	13.9999	12.3995	15.6002	11.6009	10.4014	10.4014	20.4011	16.3988	17.2005	8.40029	11.9987	24.8012	26.0006	16.7996	6.00134
42.9	29.2013	20.4011	18.3999	41.5999	12.3995	24.8012	14.4007	27.9988	9.19892	17.2005	4.0002	15.1993	17.6013	9.19892	9.19892	16.001	20.4011	11.6009	18.3999	15.6002	50.8009	21.1997	26.7993	17.9991	25.199	11.2001	11.2001	11.6009	23.2009	20.4011	13.9999	16.001	21.1997	17.2005	13.9999	12.3995	15.6002	11.6009	10.4014	10.4014	20.4011	16.3988	17.2005	8.40029	11.9987	24.8012	26.0006	16.7996	6.00134
44	27.601	20.4011	18.3999	41.5999	12.3995	24.8012	14.4007	27.9988	9.19892	17.2005	20.4011	15.1993	17.6013	9.19892	7.59861	16.001	20.4011	11.6009	18.3999	15.6002	50.8009	21.1997	26.7993	17.9991	25.199	11.2001	11.2001	11.6009	23.2009	20.4011	13.9999	16.001	21.1997	17.2005	13.9999	12.3995	15.6002	11.6009	10.4014	10.4014	20.4011	16.3988	17.2005	8.40029	11.9987	24.8012	26.0006	16.7996	6.00134
45.1	27.601	20.4011	18.3999	41.5999	12.3995	24.8012	14.4007	27.9988	9.19892	17.2005	20.4011	15.1993	17.6013	9.19892	7.59861	16.001	20.4011	11.6009	18.3999	14.7985	50.8009	21.1997	26.7993	17.9991	25.199	11.2001	11.2001	11.6009	23.2009	20.4011	13.9999	16.001	21.1997	17.2005	13.9999	12.3995	15.6002	11.6009	10.4014	10.4014	20.7989	16.3988	17.2005	8.40029	11.9987	24.8012	26.0006	16.7996	6.00134
46.2	27.601	20.4011	20.4011	41.5999	12.3995	24.8012	14.4007	27.9988	9.19892	17.2005	20.4011	15.1993	17.6013	9.19892	7.59861	16.001	20.4011	11.6009	16.001	14.7985	50.8009	21.1997	25.199	17.9991	25.199	11.2001	11.2001	11.6009	23.2009	20.4011	13.9999	16.001	21.1997	17.2005	13.9999	12.3995	15.6002	11.6009	10.4014	10.4014	20.7989	16.3988	17.2005	8.40029	11.9987	24.8012	26.0006	16.7996	6.00134
47.3	26.0006	20.4011	20.4011	41.5999	12.3995	24.8012	14.4007	27.9988	9.19892	17.2005	20.4011	15.1993	16.7996	9.19892	7.59861	16.001	20.4011	11.6009	16.001	14.7985	50.8009	21.1997	25.199	17.9991	25.199	11.2001	11.2001	11.6009	23.2009	20.4011	13.9999	16.001	21.1997	17.2005	13.9999	12.3995	15.6002	11.6009	10.4014	10.4014	20.7989	16.3988	17.2005	8.40029	11.9987	24.8012	26.0006	16.7996	6.00134
48.4	26.0006	20.4011	20.4011	41.5999	12.3995	24.8012	14.4007	27.9988	9.19892	17.2005	20.4011	15.1993	16.7996	9.19892	7.59861	15.6002	24.8012	11.6009	16.001	14.7985	50.8009	21.1997	25.199	17.9991	25.199	11.2001	11.2001	11.6009	23.2009	20.4011	13.9999	16.001	21.1997	17.2005	13.9999	12.3995	15.6002	11.6009	10.4014	10.4014	20.7989	16.3988	16.7996	8.40029	11.9987	24.8012	26.0006	16.7996	6.00134
49.5	26.0006	20.4011	20.4011	41.5999	12.3995	24.8012	18.3999	27.9988	9.19892	17.2005	20.4011	15.1993	16.7996	9.19892	7.59861	15.6002	24.8012	11.6009	16.001	14.7985	50.8009	21.1997	25.199	17.9991	25.199	11.2001	11.2001	11.6009	23.2009	20.4011	13.9999	16.001	21.1997	17.2005	13.9999	12.3995	15.6002	11.6009	10.4014	10.4014	20.7989	16.3988	16.7996	8.40029	11.9987	24.8012	26.0006	16.7996	6.00134
50.6	26.0006	20.4011	20.4011	41.5999	12.3995	24.8012	18.3999	27.9988	9.19892	17.2005	20.4011	15.1993	16.7996	9.19892	7.59861	15.6002	24.8012	11.6009	16.001	14.7985	50.8009	21.1997	25.199	17.9991	25.199	11.2001	11.2001	13.2012	23.2009	20.4011	13.9999	16.001	21.1997	17.2005	13.9999	12.3995	15.6002	11.6009	10.4014	10.4014	20.7989	16.3988	16.7996	8.40029	11.9987	24.8012	26.0006	16.7996	5.19967
51.7	27.601	20.4011	20.4011	41.5999	12.3995	24.8012	18.3999	27.9988	9.19892	17.2005	20.4011	15.1993	16.7996	9.19892	7.59861	15.6002	24.8012	11.6009	16.001	15.6002	50.8009	21.1997	25.199	17.9991	25.199	11.2001	11.2001	13.2012	23.2009	20.4011	13.9999	16.001	21.1997	17.2005	13.9999	16.3988	15.6002	11.6009	10.4014	10.4014	22.0014	16.3988	16.7996	8.40029	11.9987	24.8012	26.0006	16.7996	5.19967
52.8	27.601	20.4011	20.4011	41.5999	12.3995	24.8012	18.3999	27.9988	9.19892	17.2005	20.4011	15.1993	16.7996	9.19892	7.59861	15.6002	21.6005	11.6009	16.001	15.6002	50.8009	21.1997	25.199	17.9991	25.199	13.2012	42.7993	13.2012	23.2009	20.4011	13.9999	16.001	21.1997	17.2005	13.9999	16.3988	15.6002	11.6009	10.4014	10.4014	22.0014	16.3988	16.7996	8.40029	11.9987	24.8012	26.0006	16.7996	5.19967
53.9	27.601	20.4011	20.4011	41.5999	12.3995	24.8012	18.3999	27.9988	9.19892	17.2005	20.4011	15.1993	16.7996	9.19892	32.7997	15.6002	21.6005	11.6009	16.001	15.6002	50.8009	21.1997	25.199	17.9991	25.199	13.2012	42.7993	13.2012	23.2009	20.4011	17.9991	16.001	21.1997	17.2005	13.9999	16.3988	15.6002	11.6009	14.7985	10.4014	22.0014	16.3988	16.7996	8.40029	13.2012	24.8012	26.0006	16.7996	5.19967
55	27.601	20.4011	20.4011	44.8005	11.9987	24.8012	18.3999	27.9988	9.19892	17.2005	20.4011	15.1993	16.7996	13.9999	32.7997	15.6002	21.6005	11.6009	16.001	15.6002	50.8009	21.1997	25.199	17.9991	25.199	13.2012	42.7993	13.2012	23.2009	20.4011	17.9991	16.001	21.1997	17.2005	13.9999	16.3988	15.6002	11.6009	14.7985	10.4014	22.0014	16.3988	16.7996	8.40029	13.2012	24.8012	26.0006	16.7996	5.19967
56.1	27.601	20.4011	20.4011	44.8005	9.19892	24.8012	18.3999	32.7997	9.19892	17.2005	47.6003	15.1993	16.7996	13.9999	32.7997	15.6002	21.6005	11.6009	16.001	15.6002	50.8009	21.1997	27.9988	17.9991	25.199	13.2012	42.7993	13.2012	23.2009	20.4011	17.9991	16.001	21.1997	17.2005	13.9999	16.3988	15.6002	11.6009	14.7985	10.4014	20.7989	16.3988	17.2005	8.40029	13.2012	24.8012	26.0006	16.7996	5.19967
57.2	27.601	20.4011	20.4011	44.8005	9.19892	26.0006	18.3999	32.7997	10.0006	17.2005	47.6003	15.1993	16.7996	13.9999	32.7997	15.6002	21.6005	11.6009	16.001	15.6002	50.8009	21.1997	27.9988	17.9991	25.199	13.2012	42.7993	13.2012	23.2009	20.4011	17.9991	16.001	21.1997	17.2005	13.9999	16.3988	15.6002	11.6009	14.7985	10.4014	20.7989	16.3988	17.2005	8.40029	13.2012	24.8012	26.0006	16.7996	5.19967
58.3	27.601	20.4011	18.3999	44.8005	9.19892	52.799	18.3999	58.7994	10.0006	17.2005	47.6003	15.1993	16.7996	13.9999	32.7997	15.6002	21.6005	11.6009	16.001	15.6002	43.9988	21.1997	27.9988	17.9991	25.199	13.2012	42.7993	13.2012	23.2009	20.4011	17.9991	16.001	21.1997	17.2005	13.9999	16.3988	15.6002	11.6009	14.7985	10.4014	20.7989	16.3988	17.2005	8.40029	13.2012	24.8012	26.0006	16.7996	6.00134
59.4	27.601	20.4011	18.3999	44.8005	9.19892	52.799	18.3999	58.7994	10.0006	17.2005	47.6003	15.1993	16.7996	17.6013	32.7997	16.001	21.6005	22.0014	15.6002	15.6002	43.9988	21.1997	27.9988	17.9991	25.199	13.2012	42.7993	13.2012	23.2009	20.4011	16.001	16.001	21.1997	17.2005	13.9999	16.3988	15.6002	11.6009	14.7985	10.4014	20.7989	16.3988	17.2005	8.40029	13.2012	24.8012	26.0006	16.7996	6.00134
60.5	27.601	20.4011	18.3999	41.5999	9.19892	81.9993	18.3999	58.7994	10.0006	17.2005	24.8012	15.1993	16.7996	17.6013	32.7997	16.001	21.6005	22.0014	15.6002	15.6002	43.9988	21.1997	27.9988	17.9991	25.199	13.2012	42.7993	13.2012	23.2009	20.4011	16.001	16.001	21.1997	17.2005	13.9999	16.3988	15.6002	11.6009	14.7985	10.4014	20.7989	16.3988	17.2005	8.40029	13.2012	24.8012	26.0006	16.7996	6.00134
61.6	27.601	20.4011	18.3999	41.5999	9.19892	81.9993	18.3999	69.1998	10.0006	17.2005	24.8012	46.4008	16.7996	53.6006	32.7997	16.001	20.4011	22.0014	15.6002	14.7985	61.2013	21.1997	27.9988	17.9991	20.4011	13.2012	42.7993	13.2012	23.2009	20.4011	16.001	16.001	21.1997	17.2005	13.9999	16.3988	15.6002	11.6009	19.5994	10.4014	20.7989	16.3988	17.2005	8.40029	13.2012	24.8012	26.0006	16.7996	6.00134
62.7	27.601	26.7993	20.4011	39.2009	9.19892	81.9993	18.3999	69.1998	9.19892	17.2005	24.8012	46.4008	16.7996	53.6006	32.7997	16.001	20.4011	22.0014	15.6002	14.7985	61.2013	21.1997	27.9988	17.9991	20.4011	13.2012	42.7993	13.2012	23.2009	20.4011	16.001	16.001	21.1997	17.2005	13.9999	16.3988	15.6002	10.7992	19.5994	10.4014	20.7989	16.3988	17.2005	8.40029	9.59976	24.8012	26.0006	16.7996	6.00134
63.8	27.601	26.7993	20.4011	39.2009	9.19892	81.9993	18.3999	69.1998	9.19892	17.2005	23.9995	46.4008	16.7996	53.6006	32.7997	16.001	20.4011	22.0014	15.6002	14.7985	61.2013	21.1997	27.9988	17.9991	20.4011	13.2012	42.7993	13.2012	23.2009	20.4011	16.001	16.001	21.1997	17.2005	13.9999	16.3988	15.6002	10.7992	19.5994	10.4014	20.7989	16.3988	17.2005	8.40029	9.59976	24.8012	26.0006	16.7996	6.00134
64.9	27.601	26.7993	20.4011	39.2009	9.19892	84.7991	18.3999	69.1998	9.19892	17.2005	23.9995	46.4008	16.7996	53.6006	9.19892	16.7996	20.4011	22.0014	15.6002	14.7985	61.2013	21.1997	27.9988	17.9991	20.4011	13.2012	42.7993	13.2012	23.2009	20.4011	16.001	16.001	21.1997	17.2005	13.9999	16.3988	15.6002	10.7992	19.5994	10.4014	20.7989	16.3988	17.2005	8.40029	9.59976	24.8012	26.0006	16.7996	5.19967
66	27.601	26.7993	20.4011	39.2009	10.4014	84.7991	18.3999	69.1998	9.19892	17.2005	23.9995	46.4008	16.7996	53.6006	9.19892	16.7996	20.4011	22.0014	15.6002	14.7985	50.8009	21.1997	27.9988	17.9991	20.4011	13.2012	42.7993	11.2001	23.2009	20.4011	16.001	16.001	21.1997	17.2005	13.9999	16.3988	15.6002	10.7992	19.5994	10.4014	20.7989	16.3988	17.2005	8.40029	9.59976	24.8012	26.0006	16.7996	5.19967
67.1	27.601	26.7993	20.4011	39.2009	10.4014	84.7991	18.3999	69.1998	9.19892	17.2005	23.9995	46.4008	16.7996	53.6006	9.19892	16.7996	20.4011	22.0014	15.6002	15.6002	50.8009	21.1997	27.9988	17.9991	20.4011	13.2012	42.3985	11.2001	23.2009	20.4011	17.9991	16.001	21.1997	17.2005	13.9999	16.3988	15.6002	10.7992	19.5994	10.4014	20.7989	16.3988	17.2005	8.40029	11.9987	24.8012	26.0006	16.7996	5.19967
68.2	27.601	26.7993	20.4011	39.2009	10.4014	82.4001	18.3999	69.1998	9.19892	17.2005	50.4	16.001	16.7996	53.6006	11.2001	16.7996	20.4011	22.0014	15.6002	15.6002	50.8009	21.1997	27.9988	17.9991	20.4011	13.2012	42.3985	11.2001	23.2009	20.4011	17.9991	16.001	21.1997	17.2005	13.9999	16.3988	15.6002	10.7992	64.0011	10.4014	20.7989	16.3988	17.2005	8.40029	11.9987	24.8012	26.0006	16.7996	5.19967
69.3	27.601	26.7993	20.4011	39.2009	10.4014	82.4001	18.3999	69.1998	9.19892	17.2005	50.4	16.001	16.7996	53.6006	11.2001	16.7996	24.8012	49.2005	15.6002	15.6002	50.8009	21.1997	27.9988	17.9991	20.4011	13.2012	42.3985	11.2001	23.2009	20.4011	17.9991	16.001	21.1997	17.2005	13.9999	16.3988	15.6002	10.7992	64.0011	10.4014	20.7989	16.3988	17.2005	8.40029	11.9987	24.8012	26.0006	16.7996	5.19967
70.4	26.0006	26.7993	20.4011	39.2009	10.4014	82.4001	18.3999	61.2013	12.3995	17.2005	50.4	16.001	16.7996	53.6006	11.2001	16.7996	24.8012	49.2005	16.001	39.2009	57.5999	21.1997	27.9988	17.9991	20.4011	13.2012	42.3985	11.2001	23.2009	20.4011	17.9991	16.001	21.1997	17.2005	13.9999	16.3988	15.6002	10.7992	64.0011	10.4014	20.7989	16.3988	17.2005	8.40029	11.9987	24.8012	26.0006	16.7996	5.19967
71.5	26.0006	21.6005	20.4011	41.5999	10.4014	82.4001	18.3999	61.2013	12.3995	17.2005	50.4	16.001	16.7996	53.6006	11.2001	16.7996	24.8012	49.2005	16.001	39.2009	57.5999	21.1997	25.199	17.9991	20.4011	13.2012	39.5987	11.2001	23.2009	20.4011	17.9991	16.001	21.1997	17.2005	13.9999	16.3988	15.6002	10.7992	64.0011	10.4014	20.7989	16.3988	17.2005	8.40029	11.9987	24.8012	26.0006	16.7996	5.19967
72.6	26.0006	21.6005	20.4011	41.5999	10.4014	82.4001	18.3999	61.2013	12.3995	17.2005	47.6003	16.001	16.7996	53.6006	11.2001	16.7996	24.8012	49.2005	16.001	39.2009	57.5999	21.1997	25.199	17.9991	20.4011	13.2012	39.5987	11.6009	23.2009	20.4011	17.9991	16.001	21.1997	17.2005	13.9999	16.3988	15.6002	10.7992	64.0011	10.4014	20.7989	16.3988	17.2005	8.40029	11.9987	24.8012	26.0006	16.7996	5.19967
73.7	26.0006	21.1997	20.4011	44.8005	10.4014	84.7991	18.3999	61.2013	12.3995	17.2005	47.6003	16.001	16.7996	53.6006	11.2001	16.7996	24.8012	11.6009	16.001	39.2009	57.5999	21.1997	25.199	17.9991	20.4011	13.2012	39.5987	11.6009	23.2009	20.4011	17.9991	16.001	21.1997	17.2005	13.9999	16.3988	15.6002	10.7992	64.0011	10.4014	20.7989	16.3988	17.2005	8.40029	29.9999	24.8012	26.0006	16.7996	5.19967
74.8	26.0006	21.1997	20.4011	44.8005	10.4014	84.7991	18.3999	61.2013	53.1998	17.2005	47.6003	13.9999	16.7996	53.6006	7.59861	16.7996	24.8012	11.6009	16.001	39.2009	57.5999	21.1997	25.199	17.9991	20.4011	13.2012	39.5987	11.6009	23.2009	20.4011	17.9991	16.001	21.1997	17.2005	13.9999	16.3988	15.6002	10.7992	64.0011	10.4014	20.7989	16.3988	17.2005	8.40029	29.9999	24.8012	26.0006	16.7996	5.19967
75.9	26.0006	21.1997	20.4011	44.8005	10.4014	89.1992	18.3999	61.2013	53.1998	17.2005	47.6003	13.9999	16.7996	53.6006	7.59861	16.7996	24.8012	11.6009	17.2005	54.3993	57.5999	21.1997	25.199	17.9991	20.4011	13.2012	39.5987	11.6009	23.2009	20.4011	17.9991	16.001	21.1997	17.2005	13.9999	16.3988	15.6002	10.7992	64.0011	10.4014	20.7989	16.3988	17.2005	8.40029	29.9999	24.8012	26.0006	16.7996	5.19967
77	26.0006	21.1997	20.4011	44.8005	10.4014	89.1992	18.3999	61.2013	55.9996	13.599	47.6003	13.9999	16.7996	68.4012	7.59861	16.7996	24.8012	11.6009	17.2005	54.3993	57.5999	21.1997	27.9988	17.9991	20.4011	13.2012	39.5987	11.6009	23.2009	20.4011	17.9991	16.001	21.1997	17.2005	13.9999	16.3988	15.6002	10.7992	64.0011	10.4014	20.7989	16.3988	17.2005	8.40029	29.9999	24.8012	26.0006	16.7996	5.19967
78.1	26.0006	21.1997	20.4011	44.8005	10.4014	89.1992	18.3999	61.2013	55.9996	13.599	47.6003	13.9999	16.7996	68.4012	7.59861	16.7996	24.8012	11.6009	17.2005	54.3993	57.5999	21.1997	27.9988	17.9991	20.4011	13.2012	39.5987	11.6009	23.2009	20.4011	17.9991	16.001	21.1997	17.2005	13.9999	16.3988	15.6002	10.7992	64.0011	10.4014	20.7989	16.3988	17.2005	8.40029	29.9999	24.8012	26.0006	16.7996	5.19967
79.2	26.0006	21.1997	20.4011	44.8005	10.4014	84.7991	18.3999	61.2013	55.9996	13.599	47.6003	13.9999	16.7996	68.4012	7.59861	16.7996	24.8012	11.6009	17.2005	54.3993	57.5999	21.1997	27.9988	17.9991	20.4011	13.2012	39.5987	11.6009	23.2009	20.4011	17.9991	16.001	21.1997	17.2005	13.9999	16.3988	15.6002	10.7992	64.0011	10.4014	20.7989	16.3988	17.2005	8.40029	29.9999	24.8012	26.0006	16.7996	5.19967
80.3	26.0006	36.7989	20.4011	44.8005	10.4014	84.7991	70.3993	61.2013	55.9996	13.599	47.6003	13.9999	16.7996	68.4012	7.59861	16.7996	24.8012	11.6009	17.2005	54.3993	61.2013	21.1997	27.9988	17.9991	20.4011	13.2012	39.5987	11.6009	23.2009	20.4011	17.9991	16.001	21.1997	17.2005	13.9999	16.3988	15.6002	10.7992	64.0011	10.4014	20.7989	16.3988	7.59861	8.40029	29.9999	24.8012	26.0006	16.7996	5.19967
81.4	26.0006	36.7989	20.4011	44.8005	10.4014	84.7991	70.3993	65.2006	55.9996	13.599	47.6003	13.9999	16.7996	68.4012	7.59861	16.7996	24.8012	11.6009	19.5994	54.3993	61.2013	21.1997	27.9988	17.9991	20.4011	13.2012	39.5987	11.6009	23.2009	58.0007	17.9991	16.001	21.1997	17.2005	13.9999	16.3988	15.6002	10.7992	64.0011	10.4014	20.7989	16.3988	7.59861	8.40029	29.9999	24.8012	26.0006	16.7996	5.19967
82.5	26.0006	36.7989	71.5988	44.8005	10.4014	84.7991	70.3993	65.2006	55.9996	17.2005	47.6003	65.9992	17.6013	68.4012	7.59861	16.7996	24.8012	11.6009	19.5994	54.3993	61.2013	21.1997	27.9988	17.9991	20.4011	10.4014	39.5987	11.6009	26.0006	58.0007	17.9991	16.001	21.1997	17.2005	13.9999	16.3988	15.6002	10.7992	64.0011	10.4014	20.7989	16.3988	7.59861	8.40029	29.9999	24.8012	26.0006	16.7996	5.19967
83.6	27.601	36.7989	71.5988	44.8005	61.5992	84.7991	70.3993	65.2006	55.9996	17.2005	52.4012	65.9992	17.6013	68.4012	9.19892	16.7996	24.8012	11.6009	19.5994	54.3993	78.7987	21.1997	27.9988	17.9991	20.4011	10.4014	39.5987	11.6009	26.0006	58.0007	17.9991	16.001	21.1997	17.2005	13.9999	16.3988	15.6002	10.7992	64.0011	10.4014	20.7989	16.3988	7.59861	8.40029	29.9999	24.8012	26.0006	16.7996	5.19967
84.7	27.601	36.7989	71.5988	44.8005	61.5992	84.7991	70.3993	65.2006	10.0006	17.2005	52.4012	65.9992	17.6013	68.4012	9.19892	16.7996	24.8012	11.6009	18.3999	54.3993	78.7987	21.1997	27.9988	17.9991	20.4011	10.4014	39.5987	11.6009	26.0006	58.0007	17.9991	43.9988	21.1997	17.2005	13.9999	16.3988	15.6002	10.7992	64.0011	10.4014	20.7989	16.3988	7.59861	8.40029	13.2012	24.8012	26.0006	16.7996	5.19967
85.8	27.601	36.7989	71.5988	44.8005	61.5992	84.7991	70.3993	65.2006	9.19892	17.2005	52.4012	65.9992	17.6013	68.4012	9.19892	16.7996	24.8012	11.6009	18.3999	54.3993	78.7987	21.1997	27.9988	17.9991	20.4011	10.4014	39.5987	11.6009	26.0006	58.0007	17.9991	43.9988	21.1997	17.2005	13.9999	16.3988	15.6002	10.7992	66.8009	10.4014	20.7989	16.3988	7.59861	8.40029	13.2012	24.8012	26.0006	16.7996	5.19967
86.9	27.601	36.7989	71.5988	44.8005	61.5992	84.7991	70.3993	65.2006	9.19892	17.2005	47.6003	73.1991	17.6013	68.4012	9.19892	16.7996	24.8012	11.6009	18.3999	54.3993	78.7987	21.1997	27.9988	17.9991	20.4011	47.6003	39.5987	11.6009	26.0006	58.0007	17.9991	43.9988	21.1997	17.2005	13.9999	16.3988	75.6011	10.7992	66.8009	10.4014	20.7989	16.3988	7.59861	8.40029	13.2012	24.8012	26.0006	16.7996	5.19967
88	27.601	36.7989	71.5988	44.8005	61.5992	84.7991	70.3993	65.2006	9.19892	17.2005	47.6003	73.1991	17.6013	68.4012	9.19892	16.7996	98.801	11.6009	18.3999	54.3993	78.7987	21.1997	27.9988	17.9991	20.4011	47.6003	39.5987	11.6009	26.0006	58.0007	17.9991	43.9988	21.1997	17.2005	13.9999	16.3988	75.6011	10.7992	66.8009	10.4014	20.7989	16.3988	7.59861	8.40029	29.9999	24.8012	26.0006	16.7996	5.19967
89.1	27.601	36.7989	71.5988	44.8005	61.5992	84.7991	70.3993	65.2006	9.19892	17.2005	47.6003	73.1991	17.6013	74.3986	9.19892	60.8005	98.801	11.6009	18.3999	54.3993	78.7987	23.2009	27.9988	17.9991	20.4011	47.6003	39.5987	11.6009	26.0006	58.0007	55.5988	43.9988	21.1997	17.2005	13.9999	16.3988	75.6011	10.7992	51.1987	10.4014	22.0014	16.3988	7.59861	8.40029	29.9999	24.8012	26.0006	16.7996	5.19967
90.2	27.601	20.4011	71.5988	44.8005	66.4001	84.7991	70.3993	65.2006	9.19892	17.2005	47.6003	46.4008	16.7996	74.3986	9.19892	60.8005	98.801	11.6009	18.3999	54.3993	78.7987	23.2009	27.9988	17.9991	20.4011	47.6003	39.5987	11.6009	26.0006	58.0007	55.5988	43.9988	21.1997	17.2005	13.9999	16.3988	75.6011	10.7992	51.1987	10.4014	22.0014	16.3988	7.59861	8.40029	29.9999	24.8012	26.0006	16.7996	5.19967
91.3	27.601	20.4011	62.7986	44.8005	66.4001	84.7991	70.3993	65.2006	53.1998	17.2005	47.6003	46.4008	16.7996	74.3986	9.19892	60.8005	98.801	11.6009	17.2005	61.2013	78.7987	23.2009	27.9988	17.9991	20.4011	47.6003	39.5987	11.6009	26.0006	58.0007	55.5988	43.9988	21.1997	17.2005	13.9999	16.3988	75.6011	10.7992	51.1987	10.4014	22.0014	16.3988	7.59861	8.40029	29.9999	24.8012	25.5998	16.7996	5.19967
92.4	27.601	20.4011	62.7986	44.8005	66.4001	84.7991	70.3993	65.2006	53.1998	17.2005	47.6003	46.4008	16.7996	74.3986	9.19892	60.8005	98.801	13.9999	17.2005	61.2013	59.2002	23.2009	27.9988	17.9991	20.4011	47.6003	39.5987	11.6009	26.0006	58.0007	55.5988	43.9988	21.1997	17.2005	13.9999	16.3988	75.9989	10.7992	51.1987	10.4014	22.0014	16.3988	7.59861	8.40029	29.9999	24.8012	25.5998	16.7996	5.19967
93.5	27.601	20.4011	62.7986	44.8005	66.4001	84.7991	70.3993	65.2006	53.1998	17.2005	50.4	48.7997	16.7996	79.6003	58.0007	60.8005	98.801	13.9999	17.2005	61.2013	59.2002	23.2009	27.9988	17.9991	20.4011	47.6003	39.5987	11.6009	26.0006	58.0007	55.5988	43.9988	21.1997	17.2005	13.9999	16.3988	75.9989	10.7992	51.1987	10.4014	22.0014	16.3988	7.59861	8.40029	29.9999	24.8012	25.5998	16.7996	5.19967
94.6	27.601	20.4011	62.7986	44.8005	66.4001	84.7991	70.3993	65.2006	58.0007	17.2005	50.4	73.1991	16.7996	79.6003	58.0007	60.8005	86.8002	13.9999	17.2005	61.2013	59.2002	23.2009	27.9988	17.9991	20.4011	47.6003	39.5987	11.6009	26.0006	58.0007	55.5988	43.9988	21.1997	17.2005	13.9999	16.3988	75.9989	10.7992	51.1987	10.4014	22.0014	16.3988	7.59861	8.40029	29.9999	24.8012	26.0006	16.7996	5.19967
95.7	27.601	20.4011	62.7986	44.8005	66.4001	84.7991	70.3993	65.2006	58.0007	17.2005	50.4	73.1991	16.7996	79.6003	58.0007	60.8005	86.8002	49.2005	17.2005	61.2013	59.2002	23.2009	27.9988	17.9991	20.4011	47.6003	39.5987	13.2012	26.0006	58.0007	55.5988	43.9988	21.1997	17.2005	13.9999	16.3988	75.9989	10.7992	51.1987	10.4014	22.0014	16.3988	7.59861	8.40029	29.9999	24.8012	26.0006	16.7996	5.19967
96.8	27.601	20.4011	62.7986	44.8005	66.4001	84.7991	70.3993	58.0007	58.0007	17.2005	50.4	73.1991	16.7996	79.6003	58.0007	60.8005	86.8002	49.2005	17.2005	61.2013	84.7991	23.2009	27.9988	17.9991	20.4011	47.6003	39.5987	13.2012	26.0006	58.0007	55.5988	43.9988	21.1997	17.2005	13.9999	16.3988	75.9989	10.7992	51.1987	10.4014	22.0014	16.3988	7.59861	8.40029	29.9999	24.8012	26.0006	16.7996	5.19967
97.9	27.601	20.4011	62.7986	44.8005	66.4001	84.7991	70.3993	58.0007	58.0007	17.2005	50.4	73.1991	16.7996	79.6003	62.7986	15.6002	86.8002	49.2005	26.0006	61.2013	84.7991	23.2009	27.9988	17.9991	20.4011	61.5992	39.5987	13.2012	26.0006	58.0007	55.5988	43.9988	21.1997	17.2005	13.9999	16.001	75.9989	10.7992	51.1987	10.4014	22.0014	16.3988	17.2005	8.40029	29.9999	24.8012	26.0006	16.7996	5.19967
99	27.601	20.4011	57.1991	44.8005	66.4001	89.1992	70.3993	58.0007	53.1998	17.2005	50.4	70.3993	16.7996	79.6003	62.7986	15.6002	86.8002	49.2005	26.0006	61.2013	84.7991	23.2009	27.9988	17.9991	20.4011	61.5992	39.5987	13.2012	26.0006	58.0007	55.5988	43.9988	21.1997	17.2005	13.9999	16.001	75.9989	10.7992	57.5999	10.4014	22.0014	16.3988	17.2005	8.40029	29.9999	24.8012	26.0006	16.7996	5.19967
100.1	27.601	20.4011	57.1991	44.8005	66.4001	89.1992	70.3993	58.0007	53.1998	17.2005	50.4	70.3993	16.7996	79.6003	62.7986	15.6002	86.8002	49.2005	26.0006	61.2013	78.7987	23.2009	27.9988	17.9991	20.4011	61.5992	39.5987	13.2012	26.0006	58.0007	55.5988	43.9988	21.1997	17.2005	13.9999	16.001	75.9989	10.7992	57.5999	10.4014	22.0014	16.3988	17.2005	8.40029	13.2012	24.8012	26.0006	16.7996	5.19967
101.2	27.601	20.4011	57.1991	44.8005	66.4001	89.1992	70.3993	54.3993	53.1998	65.2006	50.4	70.3993	16.7996	79.6003	62.7986	15.6002	86.8002	49.2005	26.0006	54.3993	78.7987	23.2009	27.9988	17.9991	20.4011	61.5992	39.5987	13.2012	26.0006	58.0007	55.5988	43.9988	21.1997	17.2005	13.9999	16.001	77.2014	10.7992	57.5999	10.4014	22.0014	16.3988	17.2005	8.40029	13.2012	24.8012	26.0006	16.7996	5.19967
102.3	27.601	20.4011	57.1991	44.8005	66.4001	89.1992	70.3993	54.3993	53.1998	65.2006	50.4	70.3993	16.7996	79.6003	66.8009	15.6002	86.8002	49.2005	26.0006	54.3993	78.7987	23.2009	26.7993	17.9991	20.4011	61.5992	39.5987	13.2012	26.0006	58.0007	50.8009	43.9988	21.1997	17.2005	13.9999	16.001	77.2014	10.7992	66.8009	10.4014	23.2009	16.3988	17.2005	8.40029	13.2012	24.8012	26.0006	16.7996	5.19967
103.4	75.6011	20.4011	57.1991	44.8005	66.4001	89.1992	70.3993	54.3993	53.1998	65.2006	65.9992	70.3993	16.7996	79.6003	66.8009	15.6002	86.8002	49.2005	26.0006	54.3993	78.7987	23.2009	26.7993	17.9991	20.4011	61.5992	39.5987	13.2012	23.2009	58.0007	50.8009	43.9988	21.1997	17.2005	13.9999	16.001	77.2014	67.1987	66.8009	10.4014	23.2009	16.3988	17.2005	8.40029	17.9991	24.8012	26.0006	16.7996	5.19967
104.5	75.6011	20.4011	57.1991	44.8005	66.4001	89.1992	70.3993	54.3993	53.1998	65.2006	65.9992	70.3993	16.7996	79.6003	66.8009	15.6002	86.8002	49.2005	26.0006	54.3993	78.7987	23.2009	26.7993	72.4005	20.4011	61.5992	39.5987	13.2012	23.2009	58.0007	50.8009	43.9988	21.1997	17.2005	13.9999	16.001	77.2014	67.1987	78	10.4014	23.2009	16.3988	17.2005	8.40029	17.9991	24.8012	25.5998	16.7996	5.19967
105.6	75.6011	20.4011	57.1991	44.8005	66.4001	89.1992	70.3993	58.0007	55.9996	65.2006	65.9992	70.3993	16.7996	79.6003	62.7986	15.6002	81.2006	49.2005	26.0006	14.7985	53.1998	23.2009	26.7993	72.4005	20.4011	61.5992	39.5987	13.2012	23.2009	58.0007	50.8009	43.9988	21.1997	17.2005	13.9999	16.001	77.2014	67.1987	78	10.4014	23.2009	16.3988	17.2005	8.40029	17.9991	24.8012	25.5998	16.7996	5.19967
106.7	31.6002	20.4011	57.1991	44.8005	66.4001	89.1992	70.3993	58.0007	55.9996	65.2006	65.9992	70.3993	16.7996	79.6003	62.7986	15.6002	81.2006	49.2005	26.0006	14.7985	53.1998	21.1997	26.7993	72.4005	20.4011	61.5992	39.5987	13.2012	23.2009	58.0007	50.8009	43.9988	21.1997	17.2005	13.9999	16.001	77.2014	67.1987	78	10.4014	23.2009	16.3988	17.2005	29.2013	17.9991	24.8012	25.5998	16.7996	5.19967
107.8	31.6002	20.4011	57.1991	43.601	66.4001	84.7991	72.8013	58.0007	55.9996	65.2006	65.9992	64.0011	16.7996	79.6003	62.7986	15.6002	81.2006	49.2005	26.0006	14.7985	53.1998	21.1997	26.7993	72.4005	20.4011	61.5992	39.5987	13.2012	23.2009	58.0007	55.5988	43.9988	21.1997	17.2005	13.9999	16.001	77.2014	67.1987	64.0011	10.4014	23.2009	16.3988	17.2005	29.2013	17.9991	24.8012	25.5998	16.7996	5.19967
108.9	31.6002	20.4011	57.1991	43.601	66.4001	84.7991	72.8013	58.0007	55.9996	65.2006	65.9992	64.0011	16.7996	79.6003	62.7986	15.6002	81.2006	49.2005	26.0006	14.7985	53.1998	21.1997	26.7993	72.4005	19.5994	61.5992	39.5987	13.2012	23.2009	58.0007	55.5988	43.9988	21.1997	17.2005	13.9999	16.001	77.2014	67.1987	64.0011	10.4014	23.2009	16.3988	17.2005	29.2013	11.9987	24.8012	25.5998	16.7996	5.19967
110	31.6002	20.4011	57.1991	43.601	66.4001	84.7991	72.8013	58.0007	55.9996	65.2006	65.9992	64.0011	16.7996	79.6003	62.7986	15.6002	81.2006	54.8001	16.001	14.7985	53.1998	21.1997	26.7993	72.4005	19.5994	61.5992	39.5987	13.2012	23.2009	58.0007	55.5988	43.9988	21.1997	17.2005	13.9999	16.001	77.2014	67.1987	64.0011	10.4014	23.2009	16.3988	17.2005	29.2013	11.9987	24.8012	25.5998	16.7996	5.19967
111.1	29.2013	20.4011	57.1991	43.601	66.4001	84.7991	72.8013	58.0007	55.9996	65.2006	65.9992	64.0011	16.7996	79.6003	62.7986	16.001	20.4011	54.8001	16.001	14.7985	53.1998	21.1997	26.7993	72.4005	19.5994	61.5992	39.5987	13.2012	23.2009	58.0007	55.5988	43.9988	21.1997	17.2005	13.9999	16.001	77.2014	67.1987	64.0011	10.4014	23.2009	16.3988	17.2005	29.2013	11.9987	24.8012	25.5998	16.7996	5.19967
112.2	29.2013	20.4011	57.1991	44.8005	66.4001	84.7991	72.8013	58.0007	55.9996	65.2006	65.9992	64.0011	16.7996	79.6003	62.7986	16.001	20.4011	54.8001	16.001	13.9999	53.1998	21.1997	26.7993	72.4005	19.5994	61.5992	39.5987	13.2012	23.2009	58.0007	55.5988	43.9988	21.1997	17.2005	13.9999	16.001	77.2014	67.1987	64.0011	10.4014	23.2009	16.3988	17.2005	29.2013	11.9987	24.8012	25.5998	30.7985	5.19967
113.3	29.2013	21.1997	21.6005	44.8005	66.4001	84.7991	72.8013	58.0007	55.9996	65.2006	65.9992	71.5988	16.7996	68.4012	62.7986	16.001	20.4011	54.8001	16.001	13.9999	53.1998	21.1997	26.7993	72.4005	19.5994	61.5992	39.5987	13.2012	23.2009	58.0007	55.5988	43.9988	21.1997	17.2005	72.4005	16.001	77.2014	74.3986	64.0011	10.4014	23.2009	16.3988	17.2005	29.2013	11.9987	24.8012	25.5998	30.7985	5.19967
114.4	29.2013	21.1997	21.6005	44.8005	66.4001	84.7991	72.8013	58.0007	55.9996	65.2006	65.9992	71.5988	16.7996	68.4012	75.9989	16.001	20.4011	54.8001	16.001	13.9999	53.1998	21.1997	26.7993	72.4005	19.5994	61.5992	39.5987	13.2012	23.2009	58.0007	55.5988	43.9988	21.1997	17.2005	72.4005	16.001	75.6011	74.3986	64.0011	10.4014	23.2009	16.3988	17.2005	29.2013	11.9987	24.8012	25.5998	30.7985	5.19967
115.5	29.2013	21.6005	21.6005	44.8005	66.4001	84.7991	72.8013	58.0007	55.9996	65.2006	65.9992	71.5988	16.7996	68.4012	75.9989	16.001	20.4011	54.8001	16.001	13.9999	53.1998	21.1997	26.7993	72.4005	19.5994	61.5992	39.5987	13.2012	23.2009	63.6003	55.5988	43.9988	21.1997	17.2005	72.4005	16.001	75.6011	74.3986	64.0011	10.4014	23.2009	16.3988	17.2005	29.2013	18.8008	24.8012	26.0006	30.7985	5.19967
116.6	29.2013	21.6005	21.6005	44.8005	66.4001	84.7991	73.1991	58.0007	55.9996	65.2006	65.9992	71.5988	16.7996	68.4012	75.9989	16.001	20.4011	54.8001	17.2005	54.3993	53.1998	21.1997	26.7993	72.4005	19.5994	61.5992	39.5987	13.2012	23.2009	63.6003	55.5988	43.9988	21.1997	17.2005	72.4005	16.001	75.6011	74.3986	16.7996	10.4014	23.2009	16.3988	17.2005	29.2013	18.8008	24.8012	26.0006	30.7985	5.19967
117.7	29.2013	21.6005	20.4011	44.8005	66.4001	84.7991	73.1991	58.0007	68.799	65.2006	60.3997	79.1995	16.7996	68.4012	75.9989	16.001	20.4011	54.8001	17.2005	54.3993	53.1998	21.1997	26.7993	72.4005	19.5994	61.5992	39.5987	13.2012	23.2009	63.6003	55.5988	66.8009	21.1997	17.2005	72.4005	16.001	75.6011	74.3986	16.7996	10.4014	23.2009	16.3988	17.2005	29.2013	18.8008	24.8012	26.0006	30.7985	5.19967
118.8	29.2013	21.6005	20.4011	44.8005	66.4001	90.7995	73.1991	58.0007	68.799	65.2006	60.3997	79.1995	16.7996	70.3993	75.9989	16.001	91.2003	54.8001	17.2005	54.3993	53.1998	21.1997	26.7993	72.4005	19.5994	61.5992	39.5987	45.5991	23.2009	63.6003	55.5988	66.8009	21.1997	17.2005	72.4005	84.7991	75.6011	74.3986	16.7996	10.4014	23.5987	16.3988	17.2005	29.2013	18.8008	24.8012	26.0006	30.7985	5.19967
119.9	29.2013	21.6005	20.4011	44.8005	66.4001	90.7995	87.5988	58.0007	68.799	65.2006	60.3997	79.1995	16.7996	70.3993	75.9989	16.001	91.2003	54.8001	16.001	54.3993	78.7987	21.1997	26.7993	72.4005	19.5994	61.5992	39.5987	45.5991	23.2009	63.6003	55.5988	66.8009	21.1997	17.2005	72.4005	84.7991	75.9989	70.3993	16.7996	10.4014	23.5987	16.3988	17.2005	29.2013	18.8008	24.8012	26.0006	30.7985	5.19967
121	27.601	21.6005	20.4011	44.8005	66.4001	90.7995	87.5988	58.0007	68.799	65.2006	60.3997	79.1995	16.7996	70.3993	74.3986	16.001	91.2003	54.8001	16.001	54.3993	78.7987	21.1997	26.7993	72.4005	19.5994	61.5992	39.5987	45.5991	23.2009	63.6003	55.5988	66.8009	21.1997	17.2005	72.4005	84.7991	75.9989	70.3993	16.7996	10.4014	23.5987	16.3988	17.2005	29.2013	18.8008	24.8012	26.0006	30.7985	5.19967
122.1	27.601	21.6005	20.4011	44.8005	66.4001	88.8013	87.5988	63.6003	68.799	65.2006	60.3997	79.1995	16.7996	70.3993	74.3986	16.001	91.2003	54.8001	16.001	54.3993	78.7987	21.1997	26.7993	72.4005	20.4011	61.5992	39.5987	45.5991	23.2009	63.6003	55.5988	66.8009	21.1997	17.2005	72.4005	84.7991	75.9989	70.3993	16.7996	10.4014	23.5987	16.3988	17.2005	29.2013	18.8008	24.8012	26.0006	30.7985	5.19967
123.2	27.601	21.6005	20.4011	43.601	66.4001	88.8013	89.1992	63.6003	68.799	65.2006	60.3997	79.1995	16.7996	70.3993	74.3986	16.001	91.2003	54.8001	17.2005	54.3993	78.7987	21.1997	26.7993	72.4005	20.4011	61.5992	39.5987	45.5991	23.2009	63.6003	55.5988	66.8009	21.1997	17.2005	72.4005	84.7991	75.9989	70.3993	78	10.4014	23.5987	16.3988	17.2005	29.2013	18.8008	24.8012	26.0006	30.7985	5.19967
124.3	74.0008	21.6005	20.4011	43.601	66.4001	88.8013	89.1992	65.2006	68.799	65.2006	60.3997	79.1995	16.7996	70.3993	74.3986	16.001	91.2003	54.8001	17.2005	61.2013	78.7987	21.1997	26.7993	72.4005	20.4011	61.5992	39.5987	45.5991	23.2009	63.6003	15.1993	66.8009	21.1997	17.2005	13.9999	84.7991	75.9989	67.1987	78	10.4014	23.5987	16.3988	17.2005	29.2013	18.8008	24.8012	26.0006	30.7985	5.19967
125.4	74.0008	21.6005	57.1991	43.601	66.4001	88.8013	89.1992	65.2006	58.0007	65.2006	65.9992	70.3993	16.7996	70.3993	74.3986	16.001	91.2003	54.8001	17.2005	61.2013	78.7987	21.1997	26.7993	72.4005	20.4011	61.5992	39.5987	45.5991	23.2009	63.6003	15.1993	66.8009	21.1997	17.2005	13.9999	84.7991	75.9989	67.1987	78	10.4014	23.5987	16.3988	17.2005	29.2013	18.8008	24.8012	26.0006	30.7985	5.19967
126.5	74.0008	21.6005	57.1991	43.601	66.4001	88.8013	74.3986	65.2006	58.0007	65.2006	65.9992	70.3993	16.7996	70.3993	74.3986	16.001	91.2003	13.9999	17.2005	61.2013	78.7987	21.1997	26.7993	72.4005	20.4011	61.5992	39.5987	45.5991	23.2009	64.0011	15.1993	66.8009	21.1997	17.2005	13.9999	84.7991	77.2014	67.1987	78	10.4014	23.5987	16.3988	17.2005	29.2013	18.8008	24.8012	26.0006	30.7985	5.19967
127.6	74.0008	21.6005	57.1991	43.601	66.4001	88.8013	74.3986	65.2006	58.0007	65.2006	65.9992	70.3993	16.7996	70.3993	77.5992	16.001	81.2006	13.9999	49.2005	61.2013	78.7987	21.1997	13.9999	72.4005	20.4011	61.5992	39.5987	45.5991	23.2009	64.0011	52.799	66.8009	21.1997	17.2005	13.9999	84.7991	77.2014	67.1987	78	10.4014	23.5987	16.3988	17.2005	29.2013	18.8008	24.8012	26.0006	30.7985	5.19967
128.7	74.0008	21.6005	57.1991	43.601	66.4001	85.6007	74.3986	65.2006	58.0007	65.2006	65.9992	70.3993	16.7996	70.3993	77.5992	16.001	81.2006	13.9999	49.2005	61.2013	78.7987	21.1997	13.9999	72.4005	20.4011	61.5992	39.5987	45.5991	23.2009	64.0011	52.799	66.8009	21.1997	17.2005	17.2005	84.7991	77.2014	67.1987	78	10.4014	23.5987	16.3988	17.2005	29.2013	18.8008	24.8012	26.0006	30.7985	5.19967
129.8	74.0008	21.6005	57.1991	43.601	66.4001	80.7998	74.3986	65.2006	58.0007	65.2006	65.9992	70.3993	16.7996	70.3993	77.5992	16.001	81.2006	13.9999	49.2005	61.2013	78.7987	21.1997	13.9999	72.4005	20.4011	61.5992	39.5987	45.5991	23.2009	64.0011	52.799	59.9988	21.1997	17.2005	87.5988	84.7991	77.2014	10.0006	78	10.4014	23.5987	16.3988	17.2005	29.2013	18.8008	24.8012	26.0006	30.7985	5.19967
130.9	70.3993	21.6005	57.1991	43.601	66.4001	80.7998	74.3986	65.2006	58.0007	65.2006	65.9992	70.3993	16.7996	70.3993	66.8009	16.001	81.2006	13.9999	49.2005	61.2013	78.7987	21.1997	13.9999	72.4005	20.4011	61.5992	39.5987	45.5991	23.2009	64.0011	52.799	59.9988	21.1997	17.2005	87.5988	78	77.2014	10.0006	78	10.4014	23.5987	16.3988	17.2005	29.2013	18.8008	24.8012	26.0006	30.7985	5.19967
132	70.3993	21.1997	57.1991	43.601	66.4001	80.7998	74.3986	65.2006	68.799	65.2006	65.9992	70.3993	16.7996	70.3993	66.8009	16.001	81.2006	13.9999	49.2005	61.2013	78.7987	21.1997	13.9999	72.4005	20.4011	61.5992	39.5987	45.5991	23.2009	64.0011	52.799	59.9988	21.1997	17.6013	87.5988	78	77.2014	10.0006	78	10.4014	23.5987	16.3988	17.2005	29.2013	18.8008	24.8012	26.0006	30.7985	5.19967
133.1	29.9999	21.1997	57.1991	43.601	66.4001	87.9997	74.3986	69.1998	68.799	17.2005	65.9992	70.3993	16.7996	68.4012	66.8009	16.001	81.2006	13.9999	49.2005	54.3993	78.7987	21.1997	26.7993	72.4005	20.4011	61.5992	39.5987	45.5991	23.2009	64.0011	52.799	71.9996	21.1997	17.6013	87.5988	78	77.2014	10.0006	78	10.4014	23.5987	16.3988	17.2005	29.2013	18.8008	24.8012	25.5998	30.7985	5.19967
134.2	29.9999	21.1997	71.9996	44.8005	66.4001	87.9997	74.3986	69.1998	68.799	17.2005	65.9992	64.0011	16.7996	68.4012	68.4012	16.001	81.2006	13.9999	17.2005	54.3993	78.7987	21.1997	26.7993	72.4005	20.4011	61.5992	39.5987	45.5991	23.2009	64.0011	55.5988	71.9996	21.1997	17.6013	16.7996	78	77.2014	10.0006	51.1987	10.4014	23.5987	16.3988	17.2005	29.2013	18.8008	26.0006	25.5998	30.7985	5.19967
135.3	29.9999	21.1997	71.9996	44.8005	66.4001	87.9997	74.3986	69.1998	68.799	17.2005	65.9992	64.0011	16.7996	68.4012	68.4012	16.001	81.2006	13.9999	17.2005	54.3993	78.7987	21.1997	26.7993	72.4005	20.4011	61.5992	39.5987	45.5991	25.5998	63.6003	55.5988	71.9996	21.1997	53.6006	16.7996	78	77.2014	10.0006	51.1987	10.4014	23.5987	16.3988	17.2005	29.2013	18.8008	26.0006	25.5998	30.7985	5.19967
136.4	29.9999	21.1997	71.9996	44.8005	66.4001	87.9997	74.3986	69.1998	55.9996	17.2005	65.9992	64.0011	16.7996	68.4012	77.5992	16.001	81.2006	13.9999	17.2005	54.3993	78.7987	22.8	26.7993	72.4005	20.4011	61.5992	39.5987	45.5991	25.5998	63.6003	55.5988	71.9996	21.1997	53.6006	16.7996	78	77.2014	74.7994	51.1987	10.4014	23.5987	16.3988	17.2005	29.2013	18.8008	26.0006	25.5998	30.7985	5.19967
137.5	29.9999	26.7993	71.9996	44.8005	66.4001	87.9997	74.3986	69.1998	55.9996	17.2005	65.9992	64.0011	16.7996	68.4012	87.9997	16.001	81.2006	13.9999	49.2005	54.3993	78.7987	22.8	26.7993	72.4005	20.4011	61.5992	39.5987	45.5991	25.5998	63.6003	55.5988	66.8009	21.1997	53.6006	16.7996	78	77.2014	74.7994	51.1987	10.4014	23.5987	16.3988	17.2005	29.2013	18.8008	24.8012	25.5998	30.7985	5.19967
138.6	29.9999	26.7993	71.5988	44.8005	66.4001	87.9997	74.3986	69.1998	55.9996	17.2005	65.9992	15.1993	16.7996	68.4012	87.9997	16.001	81.2006	60.3997	49.2005	75.2002	78.7987	22.8	26.7993	72.4005	20.4011	61.5992	39.5987	45.5991	25.5998	63.6003	55.5988	66.8009	21.1997	53.6006	13.9999	78	77.2014	74.7994	51.1987	10.4014	23.5987	16.3988	17.2005	29.2013	18.8008	24.8012	24.8012	30.7985	5.19967
139.7	32.7997	26.7993	71.5988	44.8005	66.4001	87.9997	87.5988	69.1998	55.9996	17.2005	60.3997	15.1993	16.7996	68.4012	87.9997	16.001	81.2006	60.3997	75.9989	75.2002	78.7987	22.8	26.7993	72.4005	20.4011	61.5992	39.5987	45.5991	25.5998	63.6003	55.5988	66.8009	21.1997	53.6006	13.9999	78	77.2014	74.7994	51.1987	10.4014	23.5987	16.3988	17.2005	29.2013	18.8008	24.8012	24.8012	30.7985	5.19967
140.8	32.7997	26.7993	59.2002	44.8005	66.4001	87.9997	87.5988	62.4008	55.9996	17.2005	60.3997	15.1993	16.7996	68.4012	87.9997	16.001	81.2006	60.3997	75.9989	75.2002	78.7987	22.8	26.7993	72.4005	20.4011	61.5992	39.5987	45.5991	25.5998	63.6003	55.5988	14.7985	21.1997	53.6006	13.9999	78	78.7987	72.4005	74.3986	10.4014	23.5987	16.3988	17.2005	29.2013	24.4003	24.8012	24.8012	30.7985	5.19967
141.9	32.7997	39.2009	59.2002	43.601	66.4001	81.9993	87.5988	62.4008	55.9996	66.4001	60.3997	80.399	16.7996	68.4012	87.9997	16.001	81.2006	60.3997	75.9989	13.9999	78.7987	22.8	26.7993	72.4005	20.4011	61.5992	39.5987	45.5991	25.5998	63.6003	55.5988	14.7985	21.1997	53.6006	13.9999	78.4009	78.7987	72.4005	74.3986	10.4014	23.5987	16.3988	17.2005	28.3996	24.4003	24.8012	24.8012	30.7985	5.19967
143	32.7997	39.2009	59.2002	43.601	66.4001	81.9993	87.5988	62.4008	55.9996	66.4001	60.3997	80.399	16.7996	68.4012	87.9997	16.001	22.8	60.3997	49.2005	13.9999	78.7987	21.1997	26.7993	72.4005	20.4011	61.5992	39.5987	45.5991	25.5998	63.6003	55.5988	14.7985	21.1997	53.6006	72.4005	78.4009	78.7987	72.4005	74.3986	10.4014	23.5987	16.3988	17.2005	28.3996	24.4003	24.8012	24.8012	30.7985	5.19967
144.1	32.7997	39.2009	20.4011	43.601	66.4001	81.9993	87.5988	62.4008	55.9996	66.4001	60.3997	80.399	16.7996	76.8006	87.9997	16.001	22.8	60.3997	49.2005	13.9999	78.7987	21.1997	26.7993	72.4005	19.5994	61.5992	39.5987	45.5991	25.5998	63.6003	55.5988	14.7985	21.1997	53.6006	72.4005	78.4009	77.2014	72.4005	16.001	10.4014	23.5987	15.6002	17.2005	28.3996	18.8008	24.8012	24.8012	30.7985	5.19967
145.2	32.7997	39.2009	20.4011	43.601	66.4001	81.9993	89.1992	62.4008	55.9996	66.4001	60.3997	79.1995	16.7996	76.8006	87.9997	16.001	22.8	60.3997	49.2005	13.9999	78.7987	21.1997	26.7993	72.4005	19.5994	61.5992	39.5987	45.5991	25.5998	63.6003	55.5988	14.7985	21.1997	53.6006	72.4005	78.4009	77.2014	72.4005	16.001	10.4014	20.0002	15.6002	17.2005	28.3996	18.8008	24.8012	25.5998	30.7985	5.19967
146.3	32.7997	39.2009	20.4011	43.601	66.4001	81.9993	89.1992	58.0007	55.9996	66.4001	60.3997	79.1995	16.7996	76.8006	75.9989	16.001	81.2006	79.1995	49.2005	14.7985	78.7987	21.1997	26.7993	72.4005	19.5994	61.5992	39.5987	45.5991	25.5998	63.6003	55.5988	14.7985	21.1997	53.6006	72.4005	78.4009	77.2014	72.4005	16.001	10.4014	20.0002	15.6002	17.2005	28.3996	18.8008	24.8012	25.5998	30.7985	5.19967
147.4	32.7997	39.2009	20.4011	43.601	66.4001	87.9997	89.1992	58.0007	55.9996	17.2005	60.3997	79.1995	16.7996	76.8006	75.9989	16.001	87.9997	79.1995	49.2005	14.7985	78.7987	21.1997	26.7993	72.4005	19.5994	61.5992	39.5987	45.5991	25.5998	63.6003	55.5988	14.7985	21.1997	53.6006	72.4005	78.4009	78	72.4005	16.001	10.4014	20.0002	15.6002	17.2005	28.3996	18.8008	24.8012	25.5998	30.7985	5.19967
148.5	32.7997	39.2009	20.4011	43.601	66.4001	87.9997	89.1992	58.0007	55.9996	17.2005	60.3997	79.1995	16.7996	76.8006	75.9989	16.001	87.9997	79.1995	49.2005	14.7985	78.7987	21.1997	26.7993	72.4005	19.5994	61.5992	39.5987	45.5991	25.5998	63.6003	55.5988	14.7985	21.1997	53.6006	72.4005	78.4009	78	72.4005	16.001	10.4014	20.0002	15.6002	17.2005	28.3996	18.8008	24.8012	25.5998	30.7985	5.19967
149.6	32.7997	56.4004	57.1991	43.601	66.4001	88.8013	74.3986	58.0007	55.9996	17.2005	60.3997	71.5988	16.7996	76.8006	75.9989	16.001	87.9997	79.1995	16.001	63.1995	78.7987	21.1997	26.7993	72.4005	19.5994	61.5992	39.5987	45.5991	25.5998	63.6003	55.5988	14.7985	21.1997	53.6006	72.4005	78.4009	78	72.4005	74.3986	10.4014	20.0002	15.6002	17.2005	28.3996	18.8008	24.8012	25.5998	30.7985	5.19967
150.7	68.0004	56.4004	57.1991	43.601	66.4001	88.8013	74.3986	58.0007	55.9996	17.2005	60.3997	71.5988	16.7996	76.8006	75.9989	73.1991	81.2006	79.1995	16.001	63.1995	78.7987	21.1997	26.7993	72.4005	19.5994	68.0004	39.5987	45.5991	23.2009	62	55.5988	14.7985	21.1997	53.6006	72.4005	91.6011	78	94.4009	74.3986	10.4014	23.5987	15.6002	17.2005	28.3996	18.8008	24.8012	25.5998	30.7985	5.19967
151.8	70.8002	56.4004	57.1991	43.601	66.4001	88.8013	74.3986	58.0007	55.9996	17.2005	60.3997	71.5988	16.7996	70.3993	75.9989	73.1991	20.4011	79.1995	16.001	63.1995	78.7987	21.1997	26.7993	69.6007	19.5994	68.0004	39.5987	45.5991	23.2009	62	55.5988	14.7985	21.1997	53.6006	17.2005	91.6011	77.2014	94.4009	74.3986	10.4014	23.5987	15.6002	17.2005	28.3996	18.8008	24.8012	25.5998	30.7985	5.19967
152.9	70.8002	56.4004	57.1991	43.601	66.4001	88.8013	74.3986	58.0007	52.799	17.2005	60.3997	71.5988	16.7996	70.3993	77.5992	73.1991	20.4011	79.1995	16.001	63.1995	78.7987	21.1997	26.7993	69.6007	19.5994	68.0004	39.5987	45.5991	23.2009	62	55.5988	14.7985	21.1997	32.7997	17.2005	91.6011	77.2014	94.4009	74.3986	10.4014	23.5987	15.6002	17.2005	28.3996	18.8008	24.8012	74.7994	30.7985	5.19967
154	70.8002	56.4004	57.1991	43.601	66.4001	88.8013	74.3986	58.0007	52.799	17.2005	60.3997	71.5988	16.7996	70.3993	77.5992	73.1991	20.4011	79.1995	16.001	63.1995	61.2013	67.5995	26.7993	69.6007	19.5994	68.0004	39.5987	45.5991	23.2009	62	55.5988	14.7985	21.1997	32.7997	17.2005	91.6011	77.2014	94.4009	74.3986	10.4014	23.5987	15.6002	17.2005	28.3996	18.8008	24.8012	74.7994	30.7985	5.19967
155.1	70.8002	56.4004	57.1991	43.601	66.4001	80.7998	74.3986	58.0007	52.799	17.2005	60.3997	71.5988	16.7996	70.3993	77.5992	73.1991	20.4011	79.1995	16.001	63.1995	61.2013	67.5995	27.601	69.6007	19.5994	68.0004	39.5987	45.5991	25.5998	62	55.5988	14.7985	21.1997	32.7997	17.2005	91.6011	77.2014	94.4009	74.3986	10.4014	23.5987	15.6002	17.2005	28.3996	18.8008	24.8012	74.7994	30.7985	5.19967
156.2	70.8002	56.4004	57.1991	43.601	66.4001	80.7998	74.3986	58.0007	55.9996	17.2005	60.3997	71.5988	16.7996	70.3993	77.5992	73.1991	20.4011	71.5988	62.7986	63.1995	61.2013	67.5995	27.601	69.6007	19.5994	68.0004	39.5987	45.5991	25.5998	62	55.5988	59.9988	21.1997	32.7997	17.2005	91.6011	77.2014	94.4009	74.3986	10.4014	23.5987	15.6002	17.2005	28.3996	18.8008	24.8012	74.7994	30.7985	5.19967
157.3	70.8002	56.4004	57.1991	43.601	66.4001	80.7998	74.3986	13.9999	55.9996	17.2005	60.3997	71.5988	16.7996	70.3993	77.5992	73.1991	20.4011	71.5988	62.7986	63.1995	61.2013	67.5995	27.601	69.6007	19.5994	68.0004	39.5987	58.3985	25.5998	19.1986	55.5988	59.9988	21.1997	32.7997	91.9989	78	77.2014	94.4009	74.3986	10.4014	23.5987	16.3988	17.2005	28.3996	18.8008	24.8012	25.5998	30.7985	5.19967
158.4	70.8002	66.4001	57.1991	43.601	66.4001	80.7998	88.4005	13.9999	55.9996	65.2006	60.3997	70.3993	16.7996	70.3993	77.5992	73.1991	81.2006	71.5988	62.7986	63.1995	61.2013	67.5995	27.601	69.6007	19.5994	68.0004	39.5987	58.3985	25.5998	19.1986	55.5988	59.9988	21.1997	32.7997	91.9989	78	77.2014	94.4009	74.3986	10.4014	23.5987	16.3988	17.2005	28.3996	18.8008	24.8012	25.5998	30.7985	5.19967
159.5	70.8002	66.4001	57.1991	43.601	66.4001	80.7998	88.4005	13.9999	55.9996	65.2006	60.3997	70.3993	16.7996	70.3993	77.5992	73.1991	81.2006	71.5988	49.2005	63.1995	61.2013	67.5995	27.601	69.6007	19.5994	68.0004	39.5987	58.3985	25.5998	19.1986	55.5988	59.9988	69.1998	32.7997	91.9989	78	77.2014	94.4009	74.3986	10.4014	23.5987	16.3988	17.2005	28.3996	18.8008	24.8012	25.5998	30.7985	5.19967
160.6	70.8002	66.4001	59.2002	43.601	66.4001	80.7998	88.4005	13.9999	55.9996	65.2006	60.3997	70.3993	16.7996	70.3993	77.5992	73.1991	81.2006	71.5988	49.2005	63.1995	59.601	67.5995	27.601	69.6007	19.5994	68.0004	39.5987	58.3985	25.5998	68.799	55.5988	66.8009	69.1998	32.7997	91.9989	57.1991	77.2014	66.4001	74.3986	75.9989	23.5987	16.3988	17.2005	28.3996	18.8008	24.8012	25.5998	30.7985	5.19967
[truncated: 147 more columns]

## Sheet: Fig. 2f
Figure 2f
basal
length (uM)	beat frequencyDMSO
6.75676	1.99905	8.80112	13.599	10.4014	18.3999	9.59976	13.9999	16.001	14.7985	15.1993	10.0006	12.8004	42.7993	10.7992	93.5992	10.7992	2.80073	39.9995	14.7985	6.39914	22.8	11.6009	22.0014	16.7996	13.9999	19.5994	20.4011	20.0002	17.9991	13.2012	18.8008	23.9995	23.5987	49.9992	31.6002	28.8004	22.8	15.6002	20.0002	21.6005	22.3992	17.2005	25.5998	17.9991	24.4003	14.4007	18.3999	13.2012	17.9991
7.43243	1.99905	8.80112	13.599	10.4014	18.3999	9.59976	13.9999	16.001	14.7985	15.1993	10.0006	12.8004	28.3996	10.7992	93.5992	24.4003	1.99905	39.9995	14.7985	6.39914	22.8	11.6009	22.0014	16.7996	13.9999	19.5994	20.4011	20.0002	17.9991	13.2012	18.8008	23.9995	23.5987	49.9992	31.6002	24.4003	22.8	15.6002	20.0002	21.6005	22.3992	17.2005	25.5998	17.9991	24.4003	14.4007	18.3999	13.2012	17.9991
8.10811	3.59936	8.80112	13.599	10.4014	18.3999	9.59976	13.9999	16.001	14.7985	15.1993	10.0006	11.9987	28.3996	10.7992	23.2009	24.4003	1.99905	39.9995	14.7985	6.39914	22.8	11.6009	22.0014	16.7996	13.9999	19.5994	20.4011	20.0002	17.9991	15.6002	18.8008	23.9995	23.5987	49.9992	31.6002	24.4003	22.8	15.6002	20.0002	21.6005	22.3992	17.2005	25.5998	17.9991	24.4003	14.4007	18.3999	13.2012	17.9991
8.78378	3.59936	8.80112	13.599	10.4014	18.3999	9.59976	13.9999	16.001	14.7985	15.1993	10.0006	11.9987	28.3996	10.7992	23.2009	24.4003	1.99905	25.199	14.7985	6.39914	22.8	11.6009	22.0014	16.7996	13.9999	19.5994	20.4011	20.0002	17.9991	15.6002	18.8008	23.9995	23.5987	52.799	31.6002	24.4003	22.8	15.6002	20.0002	21.6005	22.3992	17.2005	25.5998	17.9991	24.4003	14.4007	18.3999	13.2012	17.9991
9.45946	3.59936	8.80112	13.599	10.4014	18.3999	22.8	13.9999	16.001	14.7985	15.1993	10.0006	11.9987	28.3996	10.7992	23.2009	24.4003	1.99905	25.199	14.7985	6.39914	22.8	11.6009	22.0014	16.7996	17.2005	19.5994	20.4011	20.0002	17.9991	15.6002	18.8008	23.9995	23.5987	52.799	31.6002	24.4003	22.8	15.6002	20.0002	21.6005	22.3992	17.2005	25.5998	17.9991	24.4003	14.4007	18.3999	13.2012	17.9991
10.1351	3.59936	8.80112	13.599	10.4014	18.3999	22.8	13.9999	18.3999	14.7985	15.1993	11.6009	11.9987	28.3996	10.7992	23.2009	24.4003	1.99905	25.199	14.7985	6.39914	22.8	11.6009	22.0014	16.7996	17.2005	19.5994	20.4011	20.0002	17.9991	15.6002	18.8008	23.9995	23.5987	52.799	31.6002	24.4003	22.8	15.6002	20.0002	21.6005	22.3992	17.2005	25.5998	17.9991	24.4003	14.4007	18.3999	29.5991	17.9991
10.8108	3.59936	6.00134	13.599	10.4014	18.3999	22.8	13.9999	18.3999	14.7985	15.1993	11.6009	11.9987	28.3996	10.7992	13.2012	24.4003	1.99905	25.199	14.7985	6.39914	22.8	20.0002	22.0014	16.7996	17.2005	19.5994	16.7996	20.0002	17.9991	15.6002	18.8008	23.9995	23.5987	53.6006	31.6002	24.4003	22.8	15.6002	17.9991	21.6005	22.3992	17.2005	25.5998	17.9991	24.4003	14.4007	18.3999	29.5991	17.9991
11.4865	3.59936	6.00134	13.599	10.4014	18.3999	22.8	13.9999	19.5994	14.7985	15.1993	11.6009	11.9987	42.7993	10.7992	13.2012	24.4003	1.99905	24.4003	14.7985	6.39914	22.8	20.0002	22.0014	16.7996	17.2005	19.5994	16.7996	20.0002	17.9991	15.6002	18.8008	23.9995	23.5987	53.6006	31.6002	24.4003	22.8	15.6002	17.9991	21.6005	22.3992	17.2005	25.5998	17.9991	24.4003	14.4007	18.3999	29.5991	17.9991
12.1622	3.59936	6.00134	13.599	10.4014	18.3999	22.8	13.9999	19.5994	14.7985	15.1993	11.6009	11.9987	42.7993	10.7992	13.2012	24.4003	6.00134	24.4003	14.7985	6.39914	22.8	20.0002	22.0014	16.7996	17.2005	19.5994	16.7996	20.0002	17.9991	15.6002	18.8008	23.9995	23.5987	53.6006	31.6002	28.8004	22.8	15.6002	17.9991	21.6005	22.3992	17.2005	25.5998	17.9991	24.4003	14.4007	18.3999	29.5991	17.9991
12.8378	3.59936	6.00134	13.599	10.4014	18.3999	22.8	13.9999	19.5994	14.7985	15.1993	11.6009	11.9987	42.7993	10.7992	13.2012	24.4003	6.00134	24.4003	14.7985	6.39914	22.8	20.0002	22.0014	16.7996	17.2005	19.5994	16.7996	20.0002	17.9991	15.6002	18.8008	23.9995	23.5987	52.799	31.6002	28.8004	22.8	15.6002	17.9991	21.6005	22.3992	17.2005	25.5998	17.9991	24.4003	14.4007	18.3999	29.5991	17.9991
13.5135	3.59936	6.00134	13.599	10.4014	18.3999	22.8	13.9999	19.5994	14.7985	15.1993	11.6009	11.9987	42.7993	10.7992	10.4014	10.7992	6.00134	24.4003	14.7985	6.39914	22.8	20.0002	22.0014	16.7996	17.2005	19.5994	16.7996	20.0002	17.9991	13.2012	18.8008	23.9995	23.5987	52.799	31.6002	28.8004	22.8	15.6002	17.9991	21.6005	22.3992	17.2005	25.5998	17.9991	24.4003	14.4007	18.3999	29.5991	17.9991
14.1892	3.59936	6.00134	13.599	10.4014	18.3999	22.8	13.9999	18.8008	14.7985	15.1993	11.6009	11.9987	42.7993	10.7992	10.4014	10.7992	6.00134	24.4003	14.7985	6.39914	22.8	20.0002	22.0014	16.7996	17.2005	19.5994	16.7996	20.0002	17.9991	13.2012	18.8008	23.9995	23.5987	52.799	31.6002	28.8004	22.8	15.6002	17.9991	21.6005	22.3992	20.0002	25.5998	17.9991	24.4003	14.4007	18.3999	29.5991	20.7989
14.8649	3.59936	6.00134	13.599	4.0002	18.3999	22.8	13.9999	18.8008	14.7985	15.1993	11.6009	11.9987	42.7993	10.7992	10.4014	10.7992	6.00134	24.4003	14.7985	9.19892	22.8	20.0002	22.0014	16.7996	17.2005	19.5994	16.7996	20.0002	17.9991	13.2012	18.8008	23.9995	23.5987	52.799	31.6002	28.8004	22.8	15.6002	17.9991	21.6005	22.3992	20.0002	25.5998	17.9991	24.4003	14.4007	18.3999	29.5991	20.7989
15.5405	3.59936	6.00134	13.599	4.0002	18.3999	22.8	13.9999	18.8008	14.7985	15.1993	11.6009	11.9987	42.7993	10.7992	10.4014	24.4003	6.00134	24.4003	14.7985	9.19892	22.8	20.0002	22.0014	16.7996	17.2005	19.5994	16.7996	20.0002	17.9991	13.2012	18.8008	23.9995	23.5987	52.799	31.6002	28.8004	22.8	15.6002	17.9991	21.6005	22.3992	20.0002	25.5998	17.9991	24.4003	14.4007	18.3999	29.5991	20.7989
16.2162	3.59936	6.00134	13.599	4.0002	18.3999	22.8	13.9999	18.8008	14.7985	15.1993	11.6009	11.9987	42.7993	10.7992	2.39989	24.4003	6.00134	24.4003	14.7985	9.19892	22.8	20.0002	22.0014	16.7996	17.2005	19.5994	16.7996	20.0002	17.9991	13.2012	18.8008	23.9995	23.5987	52.799	31.6002	28.8004	22.8	15.6002	17.9991	21.6005	22.3992	20.0002	25.5998	17.9991	24.4003	14.4007	18.3999	29.5991	20.7989
16.8919	3.59936	6.00134	13.599	4.0002	18.3999	22.8	13.9999	18.8008	14.7985	15.1993	11.6009	11.9987	42.7993	10.7992	2.39989	24.4003	6.00134	24.4003	14.7985	9.19892	22.8	12.3995	22.0014	16.7996	17.2005	19.5994	16.7996	20.0002	17.9991	13.2012	18.8008	23.9995	23.5987	53.6006	31.6002	28.8004	22.8	15.6002	17.9991	21.6005	22.3992	20.0002	25.5998	17.9991	24.4003	14.4007	18.3999	29.2013	20.7989
17.5676	4.0002	12.8004	13.599	1.99905	18.3999	22.8	13.9999	16.001	14.7985	15.1993	11.6009	11.9987	42.7993	10.7992	2.39989	24.4003	6.79998	24.4003	14.7985	16.3988	22.8	12.3995	22.0014	16.7996	14.4007	19.5994	16.7996	20.0002	17.9991	13.2012	18.8008	23.9995	23.5987	53.6006	31.6002	28.8004	22.8	15.6002	17.9991	21.6005	22.3992	20.0002	25.5998	17.9991	24.4003	14.4007	18.3999	29.2013	20.7989
18.2432	4.0002	12.8004	13.599	1.99905	18.3999	22.8	13.9999	16.001	14.7985	15.1993	11.6009	11.9987	42.7993	10.7992	3.19853	24.4003	6.79998	24.4003	14.7985	16.3988	22.8	12.3995	22.0014	16.7996	14.4007	19.5994	16.7996	20.0002	17.9991	15.6002	19.5994	23.9995	23.5987	53.6006	31.6002	28.8004	22.8	15.6002	17.9991	21.6005	22.3992	20.0002	25.5998	17.9991	24.4003	14.4007	18.3999	29.2013	20.7989
18.9189	4.0002	12.8004	13.599	1.99905	18.3999	22.8	13.9999	16.001	14.7985	15.1993	11.6009	11.9987	42.7993	10.7992	3.19853	24.4003	6.79998	24.4003	14.7985	16.3988	22.8	12.3995	22.0014	16.7996	14.4007	17.6013	16.7996	20.0002	17.9991	15.6002	19.5994	23.9995	23.5987	53.6006	31.6002	28.8004	22.8	15.6002	17.9991	21.6005	22.3992	20.0002	25.5998	17.9991	24.4003	14.4007	18.3999	29.2013	20.7989
19.5946	4.0002	12.8004	13.599	1.99905	18.3999	24.4003	13.9999	16.001	14.7985	15.1993	11.6009	11.9987	42.7993	10.7992	3.19853	24.4003	6.39914	24.4003	14.7985	16.3988	22.8	13.599	22.0014	16.7996	14.4007	17.6013	16.7996	20.0002	17.9991	15.6002	19.5994	23.9995	23.5987	53.6006	31.6002	28.8004	22.8	15.6002	17.9991	21.6005	22.3992	20.0002	25.5998	17.9991	24.4003	14.4007	18.3999	29.5991	20.7989
20.2703	4.0002	12.8004	13.599	1.99905	18.3999	24.4003	13.9999	16.001	14.7985	15.1993	10.0006	11.9987	42.7993	10.7992	3.19853	24.4003	6.39914	24.4003	14.7985	16.3988	22.8	13.599	22.0014	16.7996	14.4007	17.6013	16.7996	20.0002	17.9991	15.6002	19.5994	23.9995	23.5987	52.799	31.6002	28.8004	22.8	15.6002	17.9991	21.6005	22.3992	20.0002	25.5998	17.9991	24.4003	14.4007	18.3999	29.5991	17.9991
20.9459	4.0002	12.8004	13.599	1.99905	18.3999	24.4003	13.9999	18.3999	14.7985	15.1993	10.0006	11.9987	42.7993	10.7992	3.19853	24.4003	6.39914	24.4003	14.7985	16.3988	22.8	13.599	22.0014	16.7996	14.4007	17.6013	16.7996	20.0002	17.9991	15.6002	19.5994	23.9995	23.5987	52.799	31.6002	28.8004	22.8	15.6002	17.9991	21.6005	22.3992	20.0002	25.5998	17.9991	24.4003	14.4007	18.3999	29.5991	17.9991
21.6216	4.0002	12.8004	13.599	1.99905	18.3999	22.8	13.9999	18.3999	14.7985	15.1993	10.0006	11.9987	42.7993	10.7992	4.40103	24.4003	6.39914	24.4003	14.7985	16.3988	22.8	13.599	22.0014	16.7996	14.4007	17.6013	16.7996	20.0002	17.9991	15.6002	19.5994	23.9995	23.5987	52.799	31.6002	28.8004	22.8	15.6002	17.9991	21.6005	22.3992	21.1997	25.5998	17.9991	24.4003		18.3999	29.5991	17.9991
22.2973	4.0002	12.8004	13.599	1.99905	18.3999	22.8	13.9999	19.5994	14.7985	13.599	10.0006	11.9987	42.7993	10.7992	4.40103	36.4011	6.39914	25.199	14.7985	16.3988	22.8	13.599	22.0014	16.7996	14.4007	17.6013	16.7996	20.0002	17.9991	15.6002	19.5994	23.9995	23.5987	52.799	31.6002	28.8004	22.8	15.6002	17.9991	21.6005	22.3992	21.1997	25.5998	17.9991	24.4003		18.3999	29.5991	17.9991
22.973	4.0002	8.80112	13.599	1.99905	18.3999	22.8	13.9999	19.5994	14.7985	13.599	10.0006	11.9987	42.7993	10.7992	4.40103	36.4011	6.39914	25.199	14.7985	11.2001	22.8	13.599	22.0014	16.7996	14.4007	17.6013	16.7996	20.0002	17.9991	15.6002	19.5994	23.9995	23.5987	52.799	31.6002	28.8004	22.8	15.6002	17.9991	21.6005	22.3992	21.1997	25.5998	17.9991	24.4003		18.3999	29.5991	17.9991
23.6486	4.0002	8.80112	13.599	1.99905	18.3999	22.8	13.9999	19.5994	14.7985	13.599	10.0006	11.9987	42.7993	10.7992	4.40103	36.4011	6.39914	25.199	14.7985	11.2001	22.8	13.599	22.0014	16.7996	17.2005	17.6013	16.7996	20.0002	17.9991	15.6002	19.5994	23.9995	23.5987	52.799	31.6002	24.4003	22.8	15.6002	17.9991	21.6005	22.3992	21.1997	25.5998	17.9991	24.4003		18.3999	29.5991	17.9991
24.3243	4.0002	8.80112	13.599	1.99905	18.3999	22.8	13.9999	19.5994	14.7985	13.599	10.0006	11.9987	42.7993	10.7992	4.40103	36.4011	3.59936	25.199	14.7985	11.2001	22.8	13.599	22.0014	16.7996	17.2005	17.6013	16.7996	20.0002	17.9991	15.6002	19.5994	23.9995	23.5987	52.799	31.6002	24.4003	22.8	15.6002	17.9991	21.6005	22.3992	21.1997	25.5998	17.9991	24.4003		18.3999	29.5991	17.9991
25	4.40103	8.80112	13.599	1.99905	18.3999	22.8	13.9999	18.8008	14.7985	13.599	10.0006	11.9987	28.3996	10.7992	3.19853	36.4011	3.59936	25.199	14.7985	11.2001	22.8	13.599	22.0014	16.7996	17.2005	17.6013	16.7996	20.0002	17.9991	15.6002	19.5994	23.5987	23.5987	52.799	31.6002	24.4003	22.8	15.6002	17.9991	21.6005	22.3992	21.1997	25.5998	17.9991	24.4003		18.3999	30.4007	17.9991
25.6757	4.40103	6.00134	13.599	12.3995	18.3999	22.8	13.9999	18.8008	14.7985	13.599	10.0006	11.9987	28.3996	10.7992	3.19853	36.4011	3.59936	25.199	14.7985	11.2001	22.8	13.599	22.0014	16.7996	17.2005	17.6013	16.7996	20.0002	17.9991	15.6002	19.5994	23.5987	23.5987	52.799	31.6002	24.4003	22.8	15.6002	17.9991	21.6005	22.3992	21.1997	25.5998	17.9991	24.4003		18.3999	30.4007	20.7989
26.3513	4.40103	6.00134	13.599	12.3995	18.3999	22.8	13.9999	18.8008	14.7985	13.599	10.0006	11.9987	28.3996	10.7992	3.19853	36.4011	3.59936	25.199	14.7985	15.1993	22.8	20.0002	22.0014	16.7996	17.2005	17.6013	16.7996	20.0002	17.9991	15.6002	19.5994	23.5987	23.5987	52.799	31.6002	24.4003	22.8	15.6002	17.9991	21.6005	22.3992	21.1997	25.5998	17.9991	24.4003		18.3999	30.4007	20.7989
27.027	4.40103	6.00134	13.599	12.3995	18.3999	22.8	13.9999	18.8008	14.7985	13.599	10.0006	11.9987	28.3996	10.7992	3.19853	36.4011	3.59936	25.199	14.7985	15.1993	22.8	20.0002	22.0014	16.7996	17.2005	17.6013	16.7996	20.0002	17.9991	15.6002	19.5994	23.5987	23.5987	27.601	31.6002	24.4003	22.8	15.6002	17.9991	21.6005	22.3992	21.1997	25.5998	17.9991	24.4003		18.3999	30.4007	20.7989
27.7027	4.40103	6.00134	13.599	12.3995	18.3999	22.8	13.9999	18.8008	14.7985	13.599	10.0006	11.9987	28.3996	10.7992	3.19853	36.4011	3.59936	66.4001	14.7985	15.1993	22.8	20.0002	22.0014	16.7996	17.2005	17.6013	16.7996	20.0002	17.9991	15.6002	19.5994	23.5987	23.5987	27.601	31.6002	28.8004	22.8	15.6002	17.9991	21.6005	22.3992	20.0002	25.5998	17.9991	24.4003		18.3999	29.9999	20.7989
28.3784	6.79998	6.00134	13.599	10.7992	18.3999	22.8	13.9999	16.001	14.7985	13.599	9.59976	11.9987	28.3996	10.7992	3.19853	36.4011	1.99905	66.4001	14.7985	15.1993	22.8	20.0002	22.0014	16.7996	14.4007	17.6013	16.7996	20.0002	17.9991	15.6002	19.5994	23.5987	23.5987	27.601	31.6002	28.8004	22.8	15.6002	17.9991	21.6005	22.3992	20.0002	25.5998	17.9991	24.4003		18.3999	29.9999	20.7989
29.054	6.79998	6.00134	13.599	8.80112	18.3999	22.8	13.9999	16.001	14.7985	13.599	9.59976	11.9987	28.3996	10.7992	3.19853	36.4011	1.99905	66.4001	14.7985	15.1993	22.8	20.0002	22.0014	16.7996	14.4007	17.6013	16.7996	20.0002	17.9991	15.6002	19.5994	23.5987	23.5987	27.601	31.6002	28.8004	22.8	15.6002	17.9991	21.6005	22.3992	20.0002	25.5998	17.9991	24.4003		18.3999		20.7989
29.7297	6.79998	6.00134	13.599	8.80112	18.3999	22.8	13.9999	16.001	14.7985	15.1993	9.59976	11.9987	28.3996	10.7992	12.8004	36.4011	1.99905	52.4012	14.7985	15.1993	22.8	20.0002	22.0014	16.7996	14.4007	17.6013	16.7996	20.0002	17.9991	15.6002	19.5994	23.5987	23.5987	27.601	31.6002	28.8004	22.8	15.6002	17.9991	21.6005	22.3992	20.0002	25.5998	17.9991	24.4003		18.3999		20.7989
30.4054	4.79883	6.00134	13.599	8.80112	18.3999	22.8	13.9999	16.001	14.7985	15.1993	9.59976	11.9987	28.3996	10.7992	12.8004	36.4011	1.99905	52.4012	14.7985	15.1993	22.8	20.0002	22.0014	16.7996	14.4007	17.6013	16.7996	20.0002	17.9991	15.6002	19.5994	23.5987	23.5987	27.601	31.6002	28.8004	22.8	15.6002	17.9991	21.6005	22.3992	20.0002	25.5998	17.9991	24.4003		18.3999		20.7989
31.0811	4.79883	6.00134	13.599	7.59861	18.3999	22.8	13.9999	16.001	14.7985	15.1993	9.59976	11.9987	28.3996	10.7992	12.8004	36.4011	3.59936	25.5998	14.7985	15.1993	22.8	19.1986	22.0014	16.7996	14.4007	17.6013	16.7996	20.0002	17.9991	15.6002	19.5994	23.5987	23.5987	27.601	31.6002	28.8004	22.8	15.6002	17.9991	21.6005	22.3992	20.0002	25.5998	17.9991	24.4003		18.3999		20.7989
31.7568	4.79883	6.00134	13.599	7.59861	18.3999	22.8	13.9999	18.3999	14.7985	15.1993	9.59976	11.9987	28.3996	10.7992	8.80112	36.4011	3.59936	25.5998	14.7985	15.1993	22.8	19.1986	22.0014	16.7996	15.1993	17.6013	16.7996	20.0002	17.9991	15.6002	19.5994	23.5987	23.5987	27.601	31.6002	28.8004	22.8	15.6002	17.9991	21.6005	22.3992	20.0002	25.5998	17.9991	24.4003		18.3999		20.7989
32.4324	3.19853	6.00134	13.599	3.19853	18.3999	22.8	13.9999	18.3999	14.7985	13.599	10.0006	11.9987	28.3996	10.7992	8.80112	36.4011	3.59936	25.5998	14.7985	15.1993	22.8	19.1986	22.0014	16.7996	15.1993	17.6013	16.7996	20.0002	17.9991	15.6002	19.5994	23.5987	23.5987	27.601	31.6002	28.8004	22.8	16.001	17.9991	21.6005	22.3992	20.0002	25.5998	17.9991	24.4003		18.3999		15.1993
33.1081	3.19853	6.00134	13.599	3.19853	18.3999	22.8	13.9999	19.5994	14.7985	13.599	10.0006	11.9987	28.3996	10.7992	8.80112	36.4011	6.79998	25.5998	14.7985	15.1993	22.8	19.1986	22.0014	16.7996	15.1993	17.6013	16.7996	20.0002	17.9991	15.6002	19.5994	23.5987	23.5987	27.601	31.6002	26.0006	22.8	16.001	17.9991	21.6005	22.3992	20.0002	25.5998	17.9991	24.4003		18.3999		15.1993
33.7838	3.19853	6.00134	13.599	3.19853	18.3999	22.8	13.9999	19.5994	14.7985	13.599	10.0006	11.9987	42.7993	10.7992	8.80112	36.4011	6.79998	25.5998	14.7985	8.80112	22.8	12.8004	22.0014	16.7996	15.1993	17.6013	16.7996	20.0002	17.9991	15.6002	19.5994	23.5987	23.5987	27.601	31.6002	26.0006	22.8	16.001	17.9991	21.6005	22.3992	20.0002	25.5998	17.9991	24.4003		18.3999		15.1993
34.4595	3.19853	6.00134	13.599	3.19853	18.3999	22.8	13.9999	19.5994	14.7985	13.599	10.0006	11.9987	42.7993	10.7992	8.80112	36.4011	6.79998	25.5998	14.7985	8.80112	22.8	12.8004	22.0014	16.7996	15.1993	17.6013	16.7996	20.0002	17.9991	15.6002	19.5994	23.5987	23.5987	27.601	31.6002	26.0006	22.8	16.001	17.9991	21.6005	22.3992	20.0002	25.5998	17.9991	24.4003		18.3999		15.1993
35.1351	5.19967	15.1993	13.599	3.19853	18.3999	22.8	13.9999	19.5994	14.7985	13.599	10.0006	11.9987	42.7993	10.7992	8.80112	36.4011	6.79998	25.5998	14.7985	8.80112	22.8	12.8004	22.0014	16.7996	15.1993	17.6013	16.7996	20.0002	17.9991	15.6002	19.5994	23.5987	23.5987	27.601	31.6002	26.0006	22.8	16.001	17.9991	21.6005	22.3992	17.2005	25.5998	17.9991	24.4003		18.3999		15.1993
35.8108	5.60051	15.1993	13.599	3.19853	18.3999	22.8	13.9999	18.8008	14.7985	13.599	10.0006	11.9987	42.7993	10.7992	8.80112	36.4011	6.39914	25.5998	14.7985	8.80112	22.8	12.8004	22.0014	16.7996	15.1993	17.6013	16.7996	20.0002	17.9991	15.6002	19.5994	23.5987	23.5987	27.601	31.6002	26.0006	22.8	16.001	17.9991	21.6005	22.3992	17.2005	25.5998	17.9991	24.4003		18.3999		15.1993
36.4865	5.60051	15.1993	13.599	3.19853	18.3999	22.8	13.9999	18.8008	14.7985	13.599	10.0006	11.9987	42.7993	10.7992	8.80112	36.4011	6.39914	25.5998	14.7985	8.80112	22.8	12.8004	22.0014	16.7996	15.1993	17.6013	16.7996	20.0002	17.9991	15.6002	19.5994	23.5987	23.5987	28.3996	31.6002	26.0006	22.8	16.001	17.9991	21.6005	22.3992	17.2005	25.5998	17.9991	24.4003		18.3999		15.1993
37.1622	6.00134	14.7985	13.599	3.19853	18.3999	22.8	13.9999	18.8008	14.7985	13.599	10.0006	11.9987	42.7993	10.7992	8.80112	24.4003	6.39914	25.5998	14.7985	7.20082	22.8	12.8004	22.0014	16.7996	15.1993	17.6013	16.7996	20.0002	17.9991	15.6002	19.5994	23.5987	23.5987	28.3996	31.6002	26.0006	22.8	16.001	17.9991	21.6005	22.3992	17.2005	25.5998	17.9991	24.4003		18.3999		15.1993
37.8378	6.00134	14.7985	13.599	12.3995	18.3999	22.8	13.9999	18.8008	15.6002	13.599	10.0006	11.9987	28.3996	9.80018	8.80112	24.4003	6.39914	25.5998	14.7985	7.20082	22.8	12.8004	22.0014	16.7996	15.1993	17.6013	16.7996	20.0002	17.9991	15.6002	19.5994	23.5987	23.5987	28.3996	31.6002	26.0006	22.8	16.001	17.9991	21.6005	22.3992	17.2005	25.5998	11.2001	16.3988		18.3999		15.1993
38.5135	6.00134	14.7985	13.599	12.3995	18.3999	22.8	13.9999	18.8008	15.6002	13.599	10.0006	11.9987	28.3996	9.80018	8.80112	24.4003	6.39914	25.5998	14.7985	7.20082	22.8	12.8004	22.0014	16.7996	15.1993	17.6013	16.7996	20.0002	17.9991	15.6002	19.5994	23.5987	23.5987	28.3996	31.6002	24.4003	22.8	16.001	17.9991	21.6005	22.3992	17.2005	25.5998	11.2001	16.3988		18.3999		15.1993
39.1892	6.00134	13.9999	13.599	12.3995	18.3999	22.8	13.9999	16.001	15.6002	13.599	10.0006	11.9987	28.3996	10.7992	8.80112	24.4003	6.39914	25.199	14.7985	7.20082	22.8	20.0002	22.0014	16.7996	15.1993	17.6013	16.7996	20.0002	17.9991	15.6002	19.5994	23.5987	23.5987	28.3996	31.6002	24.4003	22.8	16.001	17.9991	21.6005	22.3992	17.2005	25.5998	8.40029	16.3988		18.3999		20.7989
39.8649	6.00134	1.99905	13.599	10.7992	18.3999	22.8	13.9999	16.001	14.7985	13.599	10.0006	11.9987	28.3996	10.7992	8.80112	36.4011	3.59936	25.199	14.7985	8.80112	23.5987	20.0002	22.0014	16.7996	15.1993	17.6013	16.7996	20.0002	17.9991	15.6002	19.5994	23.5987	23.5987	28.3996	31.6002	24.4003	22.8	16.001	17.9991	21.6005	22.3992	17.2005	25.5998	5.60051	16.3988		18.3999		20.7989
40.5405	6.00134	1.99905	13.599	8.80112	18.3999	22.8	13.9999	16.001	14.7985	13.599	10.0006	11.9987	28.3996	10.7992	8.80112	36.4011	3.59936	25.199	14.7985	8.80112	23.5987	20.0002	22.0014	16.7996	15.1993	17.6013	16.7996	20.0002	17.9991	15.6002	19.5994	23.5987	23.5987	28.3996	31.6002	28.8004	22.8	16.001	17.9991	21.6005	22.3992	17.2005	25.5998	5.60051	16.3988		18.3999		20.7989
41.2162	4.0002	1.99905	13.599	8.80112	18.3999	22.8	13.9999	16.001	14.7985	13.599	10.0006	11.9987	28.3996	10.7992	8.80112	36.4011	3.59936	25.199	14.7985	8.80112	23.5987	20.0002	22.0014	16.7996	15.1993	17.6013	16.7996	20.0002	17.9991	15.6002	19.5994	23.5987	23.5987	24.8012	31.6002	28.8004	22.8	16.001	17.9991	21.6005	22.3992	17.2005	25.5998	5.60051	16.3988		18.3999		20.7989
41.8919	4.0002	1.99905	13.599	8.80112	18.3999	22.8	13.9999	16.001	14.7985	13.599	10.0006	11.9987	28.3996	10.7992	8.80112	10.7992	3.59936	25.199	14.7985	8.80112	23.5987	20.0002	22.0014	16.7996	15.1993	17.6013	16.7996	20.0002	17.9991	15.6002	19.5994	23.5987	23.5987	24.8012	31.6002	28.8004	22.8	15.6002	17.9991	21.6005		38.3992	25.5998	16.7996	16.3988		18.3999		20.7989
42.5676	4.0002	5.60051	13.599	7.59861	18.3999	22.8	13.9999	18.3999	14.7985	13.599	10.0006	11.9987	28.3996	10.7992	8.80112	10.7992	3.59936	25.199	14.7985	8.80112	23.5987	20.0002	22.0014	16.7996	15.1993	17.6013	16.7996	20.0002	17.9991	15.6002	19.5994	23.5987	23.5987	24.8012	31.6002	28.8004	22.8	16.001	17.9991	21.6005		38.3992	25.5998	16.7996	16.3988		18.3999		15.1993
43.2432	4.0002	5.60051	13.599	7.59861	18.3999	22.8	13.9999	18.3999	14.7985	13.599	10.0006	11.9987	28.3996	10.7992	8.80112	10.7992	3.59936	66.4001	14.7985	8.80112	23.5987	20.0002	22.0014	16.7996	15.1993	17.6013	16.7996	20.0002	17.9991	15.6002	19.5994	23.5987	23.5987	24.8012	31.6002	28.8004	22.8	16.001	17.9991	21.6005		38.3992	25.5998	43.2002			18.3999		15.1993
43.9189	4.0002	5.60051	13.599	3.19853	18.3999	22.8	13.9999	19.5994	14.7985	13.599	9.59976	11.9987	42.7993	10.7992	8.80112	10.7992	1.99905	66.4001	14.7985	8.80112	23.5987	20.0002	22.0014	16.7996	15.1993	17.6013	16.7996	20.0002	17.9991	15.6002	19.5994	23.5987	23.5987	24.8012	31.6002	28.8004	22.8	16.001	17.9991	21.6005		38.3992	25.5998	43.2002			18.3999		15.1993
44.5946	4.0002	5.60051	13.599	3.19853	18.3999	22.8	13.9999	19.5994	14.7985	13.599	9.59976	11.9987	42.7993	10.7992	8.80112	10.7992	1.99905	66.4001	14.7985	8.80112	23.5987	20.0002	22.0014	16.7996	15.1993	17.6013	16.7996	20.0002	17.9991	15.6002	19.5994	23.5987	23.5987	28.3996	31.6002	28.8004	22.8	16.001	17.9991	21.6005		38.3992	25.5998	45.9999			18.3999		15.6002
45.2703	4.0002	5.60051	13.599	3.19853	18.3999	22.8	13.9999	19.5994	14.7985	15.1993	9.59976	11.9987	42.7993	10.7992	8.80112	10.7992	1.99905	52.4012	14.7985	7.59861	23.5987	20.0002	22.0014	16.7996	15.1993	17.6013	16.7996	20.0002	17.9991	15.6002	19.5994	23.5987	23.5987	28.3996	31.6002	28.8004	22.8	16.001	17.9991	21.6005		38.3992	11.2001	62.4008			18.3999		15.6002
45.9459	5.19967	15.1993	13.599	3.19853	18.3999	22.8	13.9999	19.5994	14.7985	15.1993	9.59976	11.9987	42.7993	10.7992	8.80112	10.7992	1.99905	52.4012	14.7985	7.59861	23.5987	20.0002	22.0014	16.7996	15.1993	17.6013	16.7996	18.6003	17.9991	15.6002	19.5994	23.5987	23.5987	28.3996	31.6002	26.0006	22.8	16.001	17.9991	21.6005			11.2001	63.6003			18.3999		15.6002
46.6216	5.60051	15.1993	13.599	3.19853	18.3999	22.8	13.9999	18.8008	14.7985	15.1993	9.59976	11.9987	42.7993	10.7992	8.80112	10.7992	3.59936	25.5998	14.7985	7.59861	23.5987	12.8004	22.0014	16.7996	15.1993	17.6013	16.7996	18.6003	17.9991	15.6002	19.5994	23.5987	23.5987	28.3996	31.6002	26.0006	22.8	16.001	17.9991	21.6005			11.2001	63.6003					15.6002
47.2973	5.60051	15.1993	13.599	3.19853	18.3999	22.8	13.9999	18.8008	14.7985	15.1993	9.59976	11.9987	42.7993	10.7992	8.80112	10.7992	3.59936	25.5998	14.7985	7.59861	23.5987	12.8004	22.0014	16.7996	15.1993	17.6013	16.7996	20.0002	17.9991	15.6002	19.5994	23.5987	23.5987	28.3996	31.6002	26.0006	22.8	16.001	17.9991	21.6005			11.2001	63.6003					15.6002
47.973	6.00134	14.7985	13.599	3.19853	18.3999	22.8	13.9999	18.8008	14.7985	13.599	10.0006	11.9987	28.3996	10.7992	8.80112	10.7992	3.59936	25.5998	14.7985	6.39914	23.5987	20.0002	22.0014	16.7996	15.1993	17.6013	16.7996	20.0002	17.9991	15.6002	19.5994	23.5987	23.5987	28.3996	31.6002	26.0006	22.8	16.001	17.9991	21.6005			11.2001	63.6003					2.39989
48.6486	6.00134	14.7985	13.599	3.19853	18.3999	22.8	13.9999	18.8008	14.7985	13.599	10.0006	11.9987	28.3996	10.7992	8.80112	24.4003	6.79998	25.5998	14.7985	6.39914		20.0002		16.7996	15.1993	17.6013	16.7996	20.0002	17.9991	15.6002	19.5994	23.5987	23.5987	28.3996	31.6002	26.0006	22.8	16.001	17.9991	21.6005			11.2001	62.7986					2.39989
49.3243	6.00134	14.7985	13.599	12.3995	18.3999	22.8	13.9999	18.8008	14.7985	13.599	10.0006	11.9987	28.3996	10.7992	8.80112	24.4003	6.79998	25.5998	14.7985	6.39914		20.0002		16.7996	15.1993	17.6013	16.7996	20.0002		15.6002		23.5987	23.5987	28.3996	31.6002	26.0006	22.8	16.001	17.9991	21.6005			11.2001	62.7986					2.39989
50	6.00134	13.9999	13.599	12.3995	18.3999	22.8			14.7985	13.599	10.0006	11.9987	28.3996	10.7992	9.19892	24.4003	6.79998	25.5998	14.7985	6.39914		20.0002			15.1993	17.6013	16.7996	20.0002		15.6002		23.5987	23.5987	28.3996	31.6002	26.0006	22.8	16.001	17.9991	21.6005			11.2001						2.39989
length (uM)	beat frequency DMSO
6.75676	24.8012	20.4011	29.9999	48.7997	23.5987	25.5998	19.5994	23.9995	28.3996	21.6005	24.8012	17.2005	22.0014	23.2009	21.1997	21.6005	26.7993	32.3988	22.0014	25.199	17.2005	13.9999	13.599	14.4007	17.6013	18.8008	20.4011	22.3992	24.8012	20.4011	13.9999	17.6013	20.7989	21.1997	26.7993	23.2009	25.199	17.9991	26.7993	22.3992	16.001	22.3992	18.8008	24.8012	27.2001	20.7989	22.8	25.5998	22.0014
7.43243	24.8012	20.4011	29.9999	48.7997	23.5987	25.5998	23.2009	23.9995	28.3996	21.6005	24.8012	17.2005	22.0014	23.2009	21.1997	21.6005	26.7993	32.3988	22.0014	25.199	17.2005	13.9999	13.599	14.4007	17.6013	18.8008	20.4011	22.3992	24.8012	20.4011	13.9999	17.6013	20.7989	21.1997	26.7993	23.2009	25.199	17.9991	26.7993	22.3992	16.001	22.3992	18.8008	24.8012	27.2001	20.7989	22.8	25.5998	22.0014
8.10811	24.8012	20.4011	29.9999	22.3992	20.4011	25.5998	23.2009	23.9995	28.3996	19.5994	24.8012	17.2005	22.0014	23.2009	21.1997	21.6005	26.7993	32.3988	22.0014	25.199	17.2005	13.9999	13.599	14.4007	17.6013	18.8008	20.4011	22.3992	24.8012	20.4011	13.9999	17.6013	20.7989	21.1997	26.7993	23.2009	25.199	17.9991	26.7993	22.3992	16.001	22.3992	18.8008	24.8012	27.2001	20.7989	22.8	25.5998	22.0014
8.78378	24.8012	20.4011	29.9999	22.3992	20.4011	25.5998	23.2009	23.9995	28.3996	19.5994	24.8012	17.2005	22.0014	23.2009	21.1997	21.6005	27.2001	32.3988	22.0014	25.199	17.2005	13.9999	13.599	14.4007	17.6013	18.8008	20.4011	22.3992	24.8012	20.4011	13.9999	17.6013	20.7989	21.1997	26.7993	23.2009	25.199	17.9991	26.7993	22.3992	16.001	22.3992	18.8008	24.8012	27.2001	20.7989	22.8	25.5998	22.0014
9.45946	24.8012	20.4011	29.9999	22.3992	20.4011	25.5998	23.2009	23.9995	28.3996	19.5994	24.8012	17.2005	22.0014	23.2009	21.6005	21.6005	27.2001	32.3988	22.0014	25.199	17.2005	13.9999	13.599	14.4007	17.6013	18.8008	20.4011	22.3992	24.8012	20.4011	13.9999	17.6013	20.7989	21.1997	26.7993	23.2009	25.199	17.9991	26.7993	22.3992	16.001	22.3992	18.8008	24.8012	27.2001	20.7989	22.8	25.5998	22.0014
10.1351	24.8012	20.4011	29.9999	22.3992	20.4011	25.5998	23.2009	23.9995	28.3996	19.5994	24.8012	17.2005	22.0014	23.2009	21.6005	21.6005	27.2001	32.3988	22.0014	25.199	17.2005	13.9999	13.599	17.6013	17.6013	18.8008	20.4011	22.3992	24.8012	20.4011	13.9999	17.6013	20.7989	21.1997	26.7993	23.2009	25.199	17.9991	26.7993	22.3992	16.001	22.3992	18.8008	24.8012	27.2001	20.7989	22.8	25.5998	22.0014
10.8108	24.8012	20.4011	29.9999	22.3992	20.4011	25.5998	23.2009	23.9995	28.3996	19.5994	24.8012	17.2005	22.0014	23.2009	21.6005	21.6005	27.2001	32.3988	22.0014	25.199	17.2005	13.9999	13.599	17.6013	17.6013	18.8008	20.4011	22.3992	24.8012	20.4011	13.9999	17.6013	20.7989	21.1997	26.7993	23.2009	25.199	17.9991	26.7993	22.3992	16.001	22.3992	18.8008	24.8012	27.2001	20.7989	22.8	25.5998	22.0014
11.4865	24.8012	20.4011	29.9999	22.3992	20.4011	25.5998	23.2009	23.9995	28.3996	19.5994	24.8012	17.2005	22.0014	23.2009	21.6005	21.6005	27.2001	32.3988	22.0014	25.199	17.2005	13.9999	13.599	17.6013	17.6013	18.8008	18.3999	22.3992	24.8012	20.4011	13.9999	17.6013	20.7989	21.1997	26.7993	23.2009	25.199	17.9991	26.7993	22.3992	16.001	22.3992	18.8008	24.8012	27.2001	20.7989	22.8	25.5998	22.0014
12.1622	24.8012	20.4011	29.9999	22.3992	20.4011	25.5998	19.5994	23.9995	28.3996	19.5994	24.8012	17.2005	22.0014	23.2009	21.6005	21.6005	27.2001	32.3988	22.0014	25.199	17.2005	13.9999	13.599	17.6013	17.6013	18.8008	18.3999	22.3992	23.9995	20.4011	13.9999	17.6013	20.7989	21.1997	26.7993	23.2009	25.199	17.9991	26.7993	22.3992	16.001	22.3992	18.8008	24.8012	27.2001	20.7989	22.8	25.5998	22.0014
12.8378	24.8012	20.4011	29.9999	22.3992	20.4011	25.5998	19.5994	23.9995	28.3996	19.5994	24.8012	17.2005	22.0014	23.2009	21.6005	21.6005	27.2001	32.3988	22.0014	25.199	16.001	13.9999	13.599	17.6013	17.6013	18.8008	18.3999	22.3992	23.9995	20.4011	13.9999	17.6013	20.7989	21.1997	26.7993	23.2009	25.199	17.9991	26.7993	22.3992	16.001	22.3992	18.8008	24.8012	27.2001	20.7989	22.8	25.5998	22.0014
13.5135	24.8012	20.4011	29.9999	22.3992	20.4011	25.5998	19.5994	23.9995	28.3996	19.5994	24.8012	17.2005	22.0014	23.2009	21.1997	21.6005	27.2001	32.3988	22.0014	25.199	16.001	13.9999	13.599	17.6013	17.6013	18.8008	18.3999	22.3992	23.9995	20.4011	13.9999	17.6013	20.7989	21.1997	26.7993	23.2009	25.199	17.9991	26.7993	22.3992	16.001	23.9995	18.8008	24.8012	27.2001	20.7989	22.8	25.5998	22.0014
14.1892	24.8012	20.4011	29.9999	22.3992	20.4011	25.5998	19.5994	23.9995	28.3996	21.1997	24.8012	17.2005	22.0014	23.2009	21.1997	21.6005	27.2001	32.3988	22.0014	25.199	16.001	13.9999	13.599	17.6013	17.6013	18.8008	18.3999	22.3992	23.9995	25.5998	13.9999	17.6013	20.7989	21.1997	26.7993	23.2009	25.199	17.9991	26.7993	22.3992	16.001	23.9995	18.8008	24.8012	27.2001	20.7989	22.8	25.5998	22.0014
14.8649	24.8012	20.4011	29.9999	22.3992	20.4011	25.5998	19.5994	23.9995	28.3996	21.1997	24.8012	17.2005	22.0014	23.2009	21.1997	21.6005	27.2001	32.3988	22.0014	25.199	16.001	13.9999	13.599	17.6013	17.6013	17.9991	18.3999	22.3992	23.9995	25.5998	13.9999	17.6013	20.7989	21.1997	26.7993	23.2009	25.199	17.9991	26.7993	22.3992	16.001	23.9995	18.8008	28.8004	27.2001	20.7989	22.8	25.5998	47.6003
15.5405	24.8012	20.4011	29.9999	22.3992	20.4011	25.5998	19.5994	23.9995	28.3996	21.1997	24.8012	17.2005	22.0014	23.2009	21.1997	21.6005	27.2001	32.3988	22.0014	25.199	16.001	13.9999	13.599	17.6013	17.6013	17.9991	18.3999	22.3992	23.9995	25.5998	13.9999	17.6013	20.7989	21.1997	26.7993	23.2009	25.199	17.9991	26.7993	22.3992	16.001	23.9995	18.8008	28.8004	27.2001	20.7989	22.8	25.5998	47.6003
16.2162	24.8012	20.4011	29.9999	22.3992	20.4011	25.5998	19.5994	23.9995	28.3996	21.1997	24.8012	17.2005	22.0014	23.2009	21.1997	21.6005	26.7993	32.3988	22.0014	25.199	16.001	13.9999	13.599	17.6013	17.6013	17.9991	18.3999	22.3992	23.9995	47.6003	13.9999	17.6013	20.7989	21.1997	26.7993	23.2009	25.199	17.9991	26.7993	22.3992	16.001	23.9995	18.8008	28.8004	27.2001	20.7989	22.8	25.5998	47.6003
16.8919	24.8012	20.4011	29.9999	48.7997	20.4011	25.5998	19.5994	23.9995	28.3996	21.1997	24.8012	17.2005	22.0014	23.2009	21.1997	21.6005	26.7993	32.3988	22.0014	25.5998	16.001	13.9999	13.599	17.6013	17.6013	17.9991	20.4011	22.3992	23.9995	47.6003	13.9999	17.6013	20.7989	21.1997	26.7993	23.2009	25.199	17.9991	26.7993	22.3992	16.001	23.9995	18.8008	28.8004	27.2001	20.7989	22.8	25.5998	47.6003
17.5676	24.8012	20.4011	29.9999	48.7997	20.4011	25.5998	19.5994	23.9995	28.3996	21.6005	24.8012	17.2005	22.0014	23.2009	21.1997	21.6005	26.7993	32.3988	22.0014	25.5998	16.001	13.9999	13.599	17.6013	17.6013	17.9991	20.4011	22.3992	23.9995	47.6003	13.9999	17.6013	20.7989	21.1997	26.7993	23.2009	25.199	17.9991	26.7993	22.3992	16.001	23.9995	18.8008	28.8004	27.2001	20.7989	22.8	25.5998	22.0014
18.2432	24.8012	20.4011	29.9999	48.7997	20.4011	25.5998	19.5994	23.9995	28.3996	21.6005	24.8012	17.2005	22.0014	23.2009	21.1997	21.6005	26.7993	32.3988	22.0014	25.5998	16.001	13.9999	13.599	17.6013	17.6013	17.9991	20.4011	22.3992	23.9995	47.6003	13.9999	17.6013	20.7989	21.1997	26.7993	23.2009	25.199	17.9991	26.7993	22.3992	16.001	23.9995	18.8008	28.8004	27.2001	20.7989	22.8	25.5998	22.0014
18.9189	24.8012	20.4011	29.9999	48.7997	20.4011	25.5998	19.5994	23.9995	28.3996	21.6005	24.8012	17.2005	22.0014	23.2009	21.1997	21.6005	26.7993	32.3988	22.0014	25.5998	17.2005	13.9999	13.599	17.6013	17.6013	17.9991	20.4011	22.3992	23.9995	47.6003	13.9999	17.6013	20.7989	21.1997	26.7993	23.2009	25.199	17.9991	26.7993	22.3992	16.001	23.9995	18.8008	28.8004	27.2001	20.7989	47.1994	25.5998	22.0014
19.5946	24.8012	20.4011	29.9999	48.7997	20.4011	25.5998	19.5994	23.9995	28.3996	21.6005	24.8012	17.2005	22.0014	23.2009	21.1997	21.6005	26.7993	32.3988	22.0014	25.5998	17.2005	13.9999	13.599	17.6013	17.6013	17.9991	20.4011	22.3992	23.9995	25.5998	13.9999	17.6013	20.7989	21.1997	26.7993	23.2009	25.199	17.9991	26.7993	22.3992	16.001	23.9995	18.8008	28.8004	27.2001	20.7989	47.1994	25.5998	22.0014
20.2703	24.8012	20.4011	29.9999	48.7997	23.5987	25.5998	19.5994	23.9995	28.3996	21.6005	24.8012	17.2005	22.0014	23.2009	21.1997	21.6005	26.7993	32.3988	22.0014	25.5998	17.2005	13.9999	13.599	17.6013	17.6013	17.9991	20.4011	22.3992	23.9995	21.6005	13.9999	17.6013	20.7989	21.1997	26.7993	23.2009	25.199	17.9991	26.7993	22.3992	16.001	23.9995	18.8008	24.8012	27.2001	20.7989	47.1994	25.5998	22.0014
20.9459	24.8012	20.4011	29.9999	48.7997	23.5987	25.5998	19.5994	23.9995	28.3996	21.6005	24.8012	17.2005	22.0014	23.2009	21.1997	21.6005	26.7993	32.3988	23.5987	25.199	17.2005	13.9999	13.599	17.6013	17.6013	17.9991	20.4011	22.3992	23.9995	21.6005	13.9999	17.6013	20.7989	21.1997	26.7993	23.2009	25.199	17.9991	26.7993	22.3992	16.001	22.3992	18.8008	24.8012	27.2001	20.7989	47.1994	25.5998	22.0014
21.6216	24.8012	20.4011	29.9999	48.7997	23.5987	25.5998	19.5994	23.9995	28.3996	21.6005	24.8012	17.2005	22.0014	23.2009	21.1997	21.6005	25.5998	32.3988	23.5987	25.199	17.2005	13.9999	13.599	33.99915*	17.6013	17.9991	20.4011	22.3992	23.9995	21.6005	13.9999	17.6013	20.7989	21.1997	26.7993	23.2009	25.199	17.9991	26.7993	22.3992	16.001	22.3992	18.8008	24.8012	27.2001	20.7989	47.1994	25.5998	22.0014
22.2973	24.8012	20.4011	29.9999	22.3992	23.5987	25.5998	19.5994	23.9995	28.3996	21.6005	24.8012	17.2005	22.0014	23.2009	21.1997	21.6005	25.5998	32.3988	23.5987	25.199	17.2005	13.9999	17.9991	33.99915*	17.6013	18.8008	20.4011	22.3992	23.9995	21.6005	13.9999	17.6013	20.7989	21.1997	26.7993	23.2009	25.199	17.9991	26.7993	22.3992	16.001	22.3992	18.8008	24.8012	27.2001	20.7989	47.1994	25.5998	22.0014
22.973	24.8012	20.4011	29.9999	22.3992	23.5987	25.5998	19.5994	23.9995	28.3996	19.5994	24.8012	17.2005	22.0014	23.2009	21.1997	21.6005	25.5998	32.3988	39.9995	25.199	17.2005	13.9999	17.9991	17.6013	17.6013	18.8008	20.4011	22.3992	23.9995	21.6005	13.9999	17.6013	20.7989	21.1997	26.7993	23.2009	25.199	17.9991	26.7993	22.3992	16.001	22.3992	18.8008	24.8012	27.2001	20.0002	22.8	25.5998	22.0014
23.6486	24.8012	20.4011	29.9999	22.3992	23.5987	25.5998	19.5994	23.9995	28.3996	19.5994	24.8012	17.2005	22.0014	23.2009	21.1997	21.6005	25.5998	32.3988	39.9995	25.199	16.001	13.9999	25.5998	17.6013	17.6013	18.8008	20.4011	22.3992	23.9995	21.6005	13.9999	17.6013	20.7989	21.1997	26.7993	23.2009	25.199	17.9991	26.7993	22.3992	16.001	22.3992	18.8008	24.8012	27.2001	20.0002	22.8	25.5998	22.8
24.3243	24.8012	20.4011	29.9999	22.3992	23.5987	25.5998	19.5994	23.9995	28.3996	19.5994	24.8012	17.2005	22.0014	23.2009	21.1997	21.6005	25.5998	32.3988	39.9995	25.199	16.001	13.9999	25.5998	17.6013	17.6013	18.8008	20.4011	22.3992	23.9995	21.6005	13.9999	17.6013	20.7989	21.1997	26.7993	23.2009	25.199	17.9991	26.7993	22.3992	16.001	22.3992	18.8008	24.8012	27.2001	20.0002	22.8	25.5998	22.8
25	24.8012	20.4011	29.9999	22.3992	23.5987	25.5998	19.5994	23.9995	28.3996	19.5994	24.8012	17.2005	22.0014	23.2009	21.1997	21.6005	25.5998	32.3988	39.9995	25.199	16.001	13.9999	32.001	17.6013	17.6013	18.8008	20.4011	22.3992	23.9995	21.6005	13.9999	17.6013	20.7989	21.1997	26.7993	23.2009	25.199	17.9991	26.7993	22.3992	16.001	22.3992	18.8008	24.8012	27.2001	20.0002	22.8	25.5998	22.8
25.6757	24.8012	20.4011	29.9999	22.3992	23.5987	25.5998	19.5994	23.9995	28.3996	19.5994	24.8012	17.2005	22.0014	23.2009	21.1997	21.6005	25.5998	32.3988	22.0014	25.199	16.001	13.9999	32.001	17.6013	17.6013	18.8008	20.4011	22.3992	23.9995	21.6005	13.9999	17.6013	20.7989	21.1997	26.7993	23.2009	25.199	17.9991	26.7993	22.3992	16.001	22.3992	18.8008	24.8012	27.2001	20.0002	22.8	25.5998	22.8
26.3513	24.8012	20.4011	30.7985	22.3992	20.4011	25.5998	19.5994	23.9995	28.3996	19.5994	24.8012	17.2005	22.0014	23.2009	21.1997	21.6005	25.5998	32.3988	22.0014	25.199	16.001	13.9999	32.001	17.6013	17.6013	18.8008	20.4011	22.3992	23.9995	21.6005	13.9999	17.6013	20.7989	21.1997	26.7993	20.7989	25.199	17.9991	26.7993	22.3992	16.001	22.3992	18.8008	24.8012	27.2001	20.0002	22.8	25.5998	22.8
27.027	24.8012	20.4011	30.7985	22.3992	20.4011	25.5998	19.5994	23.9995	28.3996	19.5994	24.8012	17.2005	22.0014	23.2009	21.1997	21.6005	25.5998	32.3988	22.0014	25.199	16.001	13.9999	32.001	17.6013	17.6013	18.8008	20.4011	22.3992	23.9995	20.4011	13.9999	17.6013	20.7989	21.1997	26.7993	20.7989	25.199	17.9991	26.7993	22.3992	16.001	22.3992	18.8008	24.8012	27.2001	20.7989	22.8	25.5998	22.8
27.7027	23.5987	20.4011	30.7985	48.7997	20.4011	25.5998	19.5994	23.9995	28.3996	19.5994	24.8012	17.2005	22.0014	23.2009	21.1997	21.6005	25.5998	32.3988	22.0014	25.199	16.001	13.9999	32.001	17.6013	17.6013	18.8008	18.3999	22.3992	23.9995	20.4011	13.9999	17.6013	20.7989	21.1997	26.7993	20.7989	25.199	17.9991	26.7993	22.3992	16.001	22.3992	18.8008	24.8012	27.2001	20.7989	22.8	25.5998	22.8
28.3784	23.5987	20.4011	30.7985	48.7997	20.4011	25.5998	19.5994	23.9995	28.3996	19.5994	24.8012	17.2005	22.0014	23.2009	21.1997	21.6005	25.5998	32.3988	22.0014	25.199	16.001	13.9999	32.001	17.6013	17.6013	17.9991	18.3999	22.3992	23.9995	20.4011	13.9999	17.6013	20.7989	21.1997	26.7993	20.7989	25.199	17.9991	26.7993	22.3992	14.4007	23.2009	18.8008	24.8012	27.2001	20.7989	21.1997	25.5998	47.6003
29.054	23.5987	20.4011	26.7993	48.7997	20.4011	25.5998	19.5994	23.9995	28.3996	19.5994	24.8012	17.2005	22.0014	23.2009	21.1997	21.6005	25.5998	32.3988	22.0014	25.5998	16.001	13.9999	32.001	17.6013	17.6013	17.9991	18.3999	22.3992	23.9995	47.6003	13.9999	17.6013	20.7989	21.1997	26.7993	20.7989	25.199	17.9991	26.7993	22.3992	14.4007	23.2009	18.8008	27.2001	27.2001	20.7989	21.1997	25.5998	47.6003
29.7297	23.5987	20.4011	26.7993	48.7997	20.4011	25.5998	19.5994	23.9995	28.3996	19.5994	24.8012	17.2005	22.0014	23.2009	21.1997	21.6005	26.7993	32.3988	22.0014	25.5998	17.2005	13.9999	32.001	17.6013	17.6013	17.9991	18.3999	22.3992	23.9995	47.6003	13.9999	17.6013	20.7989	21.1997	26.7993	20.7989	25.199	17.9991	26.7993	22.3992	14.4007	23.2009	18.8008	27.2001	27.2001	20.7989	21.1997	25.5998	47.6003
30.4054	23.5987	20.4011	26.7993	48.7997	20.4011	25.5998	19.5994	23.9995	28.3996	19.5994	24.8012	17.2005	22.0014	23.2009	21.1997	21.6005	26.7993	32.3988	22.0014	25.5998	17.2005	13.9999	13.599	17.6013	17.6013	17.9991	18.3999	22.3992	23.9995	47.6003	13.9999	17.6013	20.7989	21.1997	26.7993	20.7989	25.199	17.9991	26.7993	22.3992	14.4007	23.2009	18.8008	27.2001	27.2001	20.7989	22.8	27.2001	22.0014
31.0811	23.5987	20.4011	29.9999	48.7997	20.4011	25.5998	19.5994	23.9995	28.3996	19.5994	24.8012	17.2005	22.0014	23.2009	21.1997	21.6005	26.7993	32.3988	22.0014	25.5998	17.2005	13.9999	13.599	17.6013	17.6013	17.9991	18.3999	22.3992	23.9995	47.6003	13.9999	17.6013	20.7989	21.1997	26.7993	22.8	25.199	17.9991	26.7993	22.3992	16.001	23.2009	18.8008	27.2001	27.2001	20.7989	22.8	27.2001	22.0014
31.7568	23.5987	19.5994	29.9999	48.7997	20.4011	25.5998	19.5994	23.9995	28.3996	19.5994	24.8012	17.2005	22.0014	23.2009	21.1997	21.6005	26.7993	32.3988	22.0014	25.5998	17.2005	13.9999	13.599	17.6013	17.6013	17.9991	20.4011	22.3992	23.9995	25.5998	13.9999	17.6013	20.7989	21.1997	26.7993	22.8	25.199	17.9991	26.7993	22.3992	16.001	23.2009	18.8008	27.2001	27.2001	20.7989	22.8	27.9988	22.0014
32.4324	23.5987	19.5994	29.9999	48.7997	20.4011	25.5998	19.5994	23.9995	28.3996	19.5994	24.8012	17.2005	22.0014	23.2009	21.1997	21.6005	26.7993	32.3988	22.0014	25.5998	17.2005	13.9999	13.599	17.6013	17.6013	17.9991	20.4011	22.3992	23.9995	21.6005	13.9999	17.6013	20.7989	21.1997	26.7993	22.8	25.199	17.9991	26.7993	22.3992	16.001	23.2009	18.8008	27.2001	27.2001	20.7989	22.8	27.9988	22.0014
33.1081	23.5987	19.5994	29.9999	22.3992	23.5987	25.5998	19.5994	23.9995	28.3996	19.5994	24.8012	17.2005	22.0014	23.2009	21.1997	21.6005	26.7993	32.3988	22.0014	25.199	17.2005	13.9999	13.599	17.6013	17.6013	17.9991	20.4011	22.3992	23.9995	21.6005	13.9999	17.6013	20.7989	21.1997	26.7993	22.8	25.199	17.9991	26.7993	22.3992	16.001	23.2009	18.8008	27.2001	27.2001	20.7989	22.8	27.9988	22.0014
33.7838	23.5987	18.8008	29.9999	22.3992	23.5987	25.5998	19.5994	23.9995	28.3996	19.5994	24.8012	17.2005	22.0014	23.2009	21.1997	21.6005	26.7993	32.3988	22.0014	25.199	17.2005	13.9999	13.599	17.6013	17.6013	17.9991	20.4011	22.3992	23.9995	21.6005	13.9999	17.6013	20.7989	21.1997	26.7993	22.8	25.199	17.9991	26.7993	22.3992	16.001	22.3992	18.8008	27.2001	27.2001	20.7989	47.1994	27.9988	22.0014
34.4595	23.9995	1.99905	29.9999	22.3992	23.5987	25.5998	19.5994	23.9995	28.3996	19.5994	24.8012	17.2005	22.0014	23.2009	21.1997	21.6005	25.5998	32.3988	22.0014	25.199	16.001	13.9999	13.599	17.6013	17.6013	17.9991	20.4011	22.3992	23.9995	21.6005	13.9999	17.6013	20.7989	21.1997	26.7993	22.8	25.199	17.9991	26.7993	22.3992	16.001	22.3992	18.8008	24.8012	27.2001	20.7989	47.1994	27.9988	22.0014
35.1351	23.9995	1.99905	29.9999	22.3992	23.5987	25.5998	19.5994	23.9995	28.3996	21.6005	24.8012	17.2005	22.0014	23.2009	21.1997	21.6005	25.5998	32.3988	22.0014	25.199	16.001	13.9999	13.599	17.6013	17.6013	17.9991	20.4011	22.3992	23.9995	21.6005	13.9999	17.6013	20.7989	21.1997	26.7993	20.7989	25.199	17.9991	26.7993	22.3992	16.001	22.3992	18.8008	24.8012	27.2001	20.7989	47.1994	27.9988	22.0014
35.8108	24.8012	1.99905	29.9999	22.3992	23.5987	25.5998	19.5994	23.9995	28.3996	21.6005	24.8012	17.2005	22.0014	23.2009	21.1997	21.6005	25.5998	32.3988	22.0014	25.199	16.001	13.9999	13.599	17.6013	17.6013	18.8008	20.4011	22.3992	23.9995	21.6005	13.9999	17.6013	20.7989	21.1997	26.7993	20.7989	25.199	17.9991	26.7993	22.3992	16.001	22.3992	18.8008	24.8012	27.2001	20.0002	47.1994	25.5998	22.8
36.4865	24.8012	1.99905	29.9999	22.3992	23.5987	25.5998	19.5994	23.9995	28.3996	21.6005	24.8012	17.2005	22.0014	23.2009	21.1997	21.6005	25.5998	32.3988	23.5987	25.199	16.001	13.9999	13.599	17.6013	17.6013	18.8008	20.4011	22.3992	23.9995	21.6005	13.9999	17.6013	20.7989	21.1997	26.7993	20.7989	25.199	17.9991	26.7993	22.3992	16.001	22.3992	18.8008	24.8012	27.2001	20.0002	47.1994	25.5998	22.8
37.1622	45.2013	19.5994	29.9999	22.3992	23.5987	25.5998	19.5994	23.9995	28.3996	21.6005	24.8012	17.2005	22.0014	23.2009	21.1997	21.6005	25.5998	32.3988	23.5987	25.199	16.001	13.9999	17.9991	17.6013	17.6013	18.8008	20.4011	22.3992	23.9995	21.6005	13.9999	17.6013	20.7989	21.1997	26.7993	20.7989	25.199	17.9991	26.7993	22.3992	16.001	23.2009	18.8008	24.8012	27.2001	20.0002	47.1994	25.5998	22.8
37.8378	45.2013	19.5994	29.9999	22.3992	23.5987	25.5998	19.5994	23.9995	28.3996	21.6005	24.8012	17.2005	22.0014	23.2009	21.1997	21.6005	25.5998	32.3988	23.5987	25.199	16.001	13.9999	17.9991	17.6013	17.6013	18.8008	20.4011	22.3992	23.9995	21.6005	13.9999	17.6013	20.7989	21.1997	26.7993	20.7989	25.199	17.9991	26.7993	22.3992	16.001	23.2009	18.8008	24.8012	27.2001	20.0002	22.8	25.5998	22.8
38.5135	45.2013	19.5994	29.9999	48.7997	23.5987	25.5998	19.5994	23.9995	28.3996	19.5994	24.8012	17.2005	22.0014	23.2009	21.1997	21.6005	25.5998	32.3988	39.9995	25.199	16.001	13.9999	25.5998	17.6013	17.6013	18.8008	20.4011	22.3992	23.9995	21.6005	13.9999	17.6013	20.7989	21.1997	26.7993	20.7989	25.199	17.9991	26.7993	22.3992	16.001	23.2009	18.8008	24.8012	27.2001	20.0002	22.8	25.5998	22.8
39.1892	45.2013	19.5994	29.9999	48.7997	20.4011	25.5998	19.5994	23.9995	28.3996	19.5994	24.8012	17.2005	22.0014	23.2009		21.6005	25.5998		39.9995	25.199	16.001	13.9999	25.5998	17.6013	17.6013	18.8008	20.4011	22.3992	23.9995	20.4011	13.9999	17.6013	20.7989	21.1997	26.7993	20.7989	25.199	17.9991	26.7993	22.3992	16.001	23.2009	18.8008	27.2001	27.2001	20.0002	22.8	25.5998	22.8
39.8649	45.2013	20.4011	29.9999	48.7997	20.4011	25.5998	19.5994	23.9995	28.3996	19.5994	24.8012	17.2005	22.0014	23.2009		21.6005	25.5998		39.9995	25.199	16.001	13.9999	32.001	17.6013	17.6013	18.8008	20.4011	22.3992		20.4011	13.9999	17.6013	20.7989	21.1997	26.7993	22.8	25.199	17.9991	26.7993	22.3992	16.001	23.2009	18.8008	27.2001	27.2001	20.7989	22.8	25.5998	22.8
40.5405	24.8012	20.4011	29.9999	48.7997	20.4011	25.5998	19.5994	23.9995	28.3996	19.5994	24.8012	17.2005	22.0014	23.2009		21.6005	25.5998		39.9995	25.199	17.2005		32.001	17.6013	17.6013	18.8008	20.4011	22.3992		20.4011	13.9999	17.6013	20.7989	21.1997	26.7993	22.8	25.199	17.9991	26.7993	22.3992	16.001	23.2009	18.8008	27.2001	27.2001	20.7989	22.8	27.2001	47.6003
41.2162	24.8012	20.4011	29.9999	48.7997	20.4011	25.5998	19.5994	23.9995	28.3996	19.5994	24.8012	17.2005	22.0014	23.2009		21.6005	25.5998			25.5998	17.2005		32.001	17.6013	17.6013	18.8008	18.3999	22.3992		47.6003	13.9999	17.6013	20.7989	21.1997	26.7993	22.8	25.199	17.9991	26.7993	22.3992	14.4007	23.2009	18.8008	27.2001	27.2001	20.7989	22.8	27.2001	47.6003
41.8919	24.8012	20.4011	29.2013	48.7997	20.4011	25.5998	19.5994	23.9995	28.3996	19.5994	24.8012	17.2005	22.0014	23.2009		21.6005	26.7993			25.5998	17.2005		32.001	17.6013		17.9991	18.3999	22.3992		47.6003	13.9999	17.6013	20.7989	21.1997	26.7993	22.8	25.199	17.9991	26.7993	22.3992	14.4007	23.2009	18.8008	27.2001	27.2001	20.7989	22.8	27.9988	47.6003
42.5676	24.8012	20.4011	29.2013	48.7997	20.4011	25.5998	19.5994	23.9995	28.3996	19.5994	24.8012	17.2005	22.0014	23.2009		21.6005	26.7993			25.5998	17.2005		32.001	17.6013		17.9991	18.3999	22.3992		47.6003	13.9999	17.6013	20.7989	21.1997	26.7993	22.8	25.199	17.9991	26.7993	22.3992	14.4007	23.2009	18.8008	27.2001	27.2001	20.7989	22.8	27.9988
43.2432	23.5987	20.4011	29.2013	48.7997	20.4011	25.5998	19.5994	23.9995	28.3996	19.5994	24.8012	17.2005	22.0014	23.2009			26.7993			25.5998	17.2005		32.001	17.6013		17.9991	18.3999	22.3992		47.6003	13.9999	17.6013	20.7989	21.1997	26.7993	22.8	25.199	17.9991	26.7993	22.3992	14.4007	23.2009	18.8008	27.2001	27.2001	20.7989	21.1997	27.9988
43.9189	23.5987	20.4011	29.2013	22.3992	20.4011	25.5998	19.5994	23.9995	28.3996	19.5994	24.8012	17.2005	22.0014	23.2009			26.7993			25.5998	17.2005		32.001	17.6013		17.9991	18.3999	22.3992		25.5998	13.9999	17.6013	20.7989	21.1997	26.7993	20.7989	25.199	17.9991	26.7993	22.3992	14.4007	23.2009	18.8008	27.2001	27.2001	20.0002	21.1997	27.9988
44.5946	23.5987	20.4011	29.9999	22.3992	23.5987	25.5998	19.5994	23.9995	28.3996	19.5994	24.8012	17.2005	22.0014	23.2009			26.7993			25.5998	17.2005		32.001			17.9991	18.3999	22.3992		21.6005	13.9999	17.6013	20.7989	21.1997	26.7993	20.7989	25.199	17.9991		22.3992	14.4007	23.2009	18.8008		27.2001	20.0002	21.1997	27.9988
45.2703	23.5987	20.4011	29.9999	22.3992	23.5987	25.5998	19.5994	23.9995	28.3996	19.5994	24.8012	17.2005	22.0014	23.2009			26.7993				16.001					17.9991	20.4011	22.3992		21.6005	13.9999	17.6013	20.7989	21.1997	26.7993	20.7989	25.199	17.9991		22.3992	16.001	23.2009	18.8008		27.2001	20.0002	22.8	27.9988
45.9459	23.5987	20.4011	29.9999	22.3992	23.5987	25.5998	19.5994	23.9995	28.3996	19.5994	24.8012	17.2005	22.0014	23.2009			26.7993				16.001					17.9991	20.4011	22.3992		21.6005	13.9999	17.6013		21.1997	26.7993	20.7989	25.199	17.9991		22.3992	16.001	23.2009	18.8008		27.2001	20.0002	22.8
46.6216	23.5987	20.4011	29.9999	22.3992	23.5987	25.5998	19.5994	23.9995	28.3996	19.5994		17.2005	22.0014	23.2009							16.001					17.9991	20.4011	22.5996		21.6005	13.9999	17.6013		21.1997	26.7993	20.7989	25.199	17.9991		22.3992	16.001	22.3992	18.8008		27.2001	20.0002	22.8
47.2973	23.5987	20.4011	29.9999	22.3992	23.5987	25.5998	19.5994	23.9995	28.3996	19.5994		17.2005		23.2009							16.001					17.9991	20.4011	22.5996		21.6005	13.9999	17.6013		21.1997	26.7993	20.7989	25.199	17.9991		22.3992	16.001	22.3992	18.8008		27.2001	20.0002	22.8
47.973	23.5987	19.5994	29.9999	22.3992	23.5987	25.5998	19.5994	23.9995	28.3996	19.5994		17.2005		23.2009							16.001					17.9991	20.4011			21.6005	13.9999	17.6013		21.1997	26.7993	20.7989	25.199	17.9991		22.3992	16.001	22.3992	18.8008		27.2001	20.0002	22.8
48.6486	23.5987	19.5994	29.9999	22.3992	23.5987	25.5998	19.5994	23.9995	28.3996	19.5994		17.2005		23.2009							16.001					17.9991	20.4011			21.6005	13.9999	17.6013		21.1997	26.7993	22.8	25.199	17.9991		22.3992	16.001	22.3992	18.8008		27.2001	20.0002
49.3243	23.5987	19.5994	29.9999	22.3992	23.5987	25.5998	19.5994	23.9995	28.3996	19.5994		17.2005		23.2009							16.001					18.8008	20.4011			21.6005	13.9999	17.6013		21.1997	26.7993	22.8	25.199	17.9991		22.3992	16.001	22.3992	18.8008		27.2001	20.0002
50	23.9995	18.8008	29.9999	48.7997	23.5987	25.5998	19.5994	23.9995	28.3996	19.5994		17.2005		23.2009							16.001					18.8008				21.6005	13.9999	17.6013		21.1997	26.7993	22.8	25.199	17.9991		22.3992	16.001	23.2009	18.8008		27.2001	20.0002
[truncated: 173 more columns]

[truncated: 20 more sheets: Fig. 2g, Fig. 2h, Fig. 3a, Fig. 3b, Fig. 3c, Fig. 3d, Fig. 4a, Fig. 4b, Fig. 4c, Fig. 5, Fig. S1a, Fig. S1b, Fig. S1c, Fig. S1d, Fig. S1e, Fig. S1f, Fig. S2, Fig. S4, Fig. S5a, Fig. S5b]
